# Supplementary material for: DFT Benchmarking for [FeII]‑(Alkyl/Alkylidene/Acetylide) Complexes
Source: ACS Omega. 2025 Dec 8;10(50):61169–78. doi: 10.1021/acsomega.5c00517 (PMC12750231; doi:10.1021/acsomega.5c00517)
Supplement: Supplementary file 1 [file ao5c00517_si_001.xyz]

1-BP86-singlet
 Fe                 0.50682500   -0.00013700   -0.00015600
 C                 -0.91734100    2.14015100    1.60534900
 C                 -1.34420400    3.28086000    0.86438600
 C                 -1.55946100    1.85214700    2.84866100
 C                 -2.35210400    4.10785200    1.39282400
 C                 -2.56337000    2.69464200    3.34356400
 C                 -2.96046200    3.83465500    2.62619800
 H                 -2.66026500    4.99067800    0.81895100
 H                 -3.03052400    2.45917100    4.30773500
 H                 -3.73303700    4.50054900    3.02319900
 C                 -0.99439300   -1.49578200    2.05948800
 C                 -1.68275200   -0.65573900    2.96677400
 C                 -1.57462500   -2.65977000    1.51483400
 C                 -3.00803900   -1.01087300    3.28665100
 C                 -2.90296900   -2.96550100    1.86007500
 C                 -3.61902000   -2.14733000    2.74142000
 H                 -3.56539200   -0.36273200    3.97218100
 H                 -3.36970100   -3.85377500    1.42152500
 H                 -4.65134700   -2.39581500    3.00799100
 C                 -0.91725700   -2.14032800   -1.60533000
 C                 -1.34444900   -3.28089800   -0.86432000
 C                 -1.55950800   -1.85206700   -2.84851100
 C                 -2.35265100   -4.10758700   -1.39263900
 C                 -2.56374200   -2.69425600   -3.34330000
 C                 -2.96107200   -3.83417900   -2.62593700
 H                 -2.66100600   -4.99033400   -0.81875000
 H                 -3.03095700   -2.45861200   -4.30740000
 H                 -3.73388900   -4.49983300   -3.02287100
 C                 -0.99445300    1.49567900   -2.05947300
 C                 -1.68281700    0.65572900   -2.96680600
 C                 -1.57456200    2.65969200   -1.51478000
 C                 -3.00806100    1.01095300   -3.28673200
 C                 -2.90288900    2.96551100   -1.86001700
 C                 -3.61896600    2.14742700   -2.74143100
 H                 -3.56544100    0.36289800   -3.97232000
 H                 -3.36957900    3.85378500   -1.42142100
 H                 -4.65127100    2.39600100   -3.00800900
 C                 -0.81011000    3.53038200   -0.53183900
 H                  0.26268600    3.29860400   -0.59175100
 H                 -0.95000100    4.59215800   -0.80115500
 C                 -1.10980300   -0.61160200   -3.59245400
 H                 -1.45256900   -0.66437200   -4.64083800
 H                 -0.01151500   -0.59169000   -3.59838100
 C                 -1.10987900    0.61160900    3.59256100
 H                 -1.45284700    0.66430700    4.64088300
 H                 -0.01159700    0.59173200    3.59874300
 C                 -0.81030000   -3.53055000    0.53186000
 H                 -0.95031900   -4.59231200    0.80116600
 H                  0.26252000   -3.29888600    0.59171600
 C                  1.33128100    1.25915700   -2.72138000
 H                  2.05928100    2.04832100   -2.48525300
 H                  1.82548500    0.27716100   -2.75195900
 H                  0.82911000    1.47957100   -3.67434500
 C                  1.33134500   -1.25893100    2.72134100
 H                  1.82501400   -0.27666200    2.75196800
 H                  0.82927500   -1.47966200    3.67428600
 H                  2.05979000   -2.04767900    2.48522900
 O                  0.33643700   -1.23660100    1.65446700
 O                  0.11998100   -1.36116800   -1.26772900
 O                  0.33634000    1.23621600   -1.65454600
 O                  0.11935400    1.36033000    1.26767200
 C                  2.31061700   -0.00010600   -0.00013800
 C                  3.08009400    1.22484100   -0.27468200
 C                  2.64692000    2.50138800    0.16973400
 C                  4.27768300    1.15792800   -1.04442000
 C                  3.36937300    3.65666700   -0.15203500
 H                  1.73147900    2.54533500    0.76571700
 C                  4.98327300    2.31825100   -1.38073200
 H                  4.62731600    0.18263100   -1.39722500
 C                  4.53170600    3.57594700   -0.93925800
 H                  3.01719900    4.62921400    0.20846100
 H                  5.88815200    2.24381100   -1.99352200
 H                  5.08287300    4.48370600   -1.20626700
 C                  3.08029000   -1.22488000    0.27456400
 C                  4.27802800   -1.15766500    1.04405400
 C                  2.64718100   -2.50157400   -0.16951500
 C                  4.98383200   -2.31783400    1.38044100
 H                  4.62760400   -0.18226500    1.39662500
 C                  3.36984500   -3.65669400    0.15233400
 H                  1.73162300   -2.54572700   -0.76531400
 C                  4.53233600   -3.57567200    0.93929500
 H                  5.88882300   -2.24316500    1.99303900
 H                  3.01772200   -4.62935800   -0.20790000
 H                  5.08367500   -4.48330900    1.20636300

1-BP86-open-shell-singlet
 Fe                 0.50682600   -0.00013700   -0.00015600
 C                 -0.91734000    2.14015200    1.60534900
 C                 -1.34420300    3.28086100    0.86438600
 C                 -1.55946000    1.85214800    2.84866000
 C                 -2.35210300    4.10785300    1.39282400
 C                 -2.56336900    2.69464300    3.34356400
 C                 -2.96046000    3.83465700    2.62619900
 H                 -2.66026300    4.99067900    0.81895100
 H                 -3.03052300    2.45917200    4.30773600
 H                 -3.73303500    4.50055100    3.02320000
 C                 -0.99439300   -1.49578200    2.05948800
 C                 -1.68275200   -0.65573800    2.96677300
 C                 -1.57462500   -2.65977000    1.51483400
 C                 -3.00803900   -1.01087200    3.28665100
 C                 -2.90296900   -2.96550100    1.86007500
 C                 -3.61902000   -2.14732900    2.74142000
 H                 -3.56539200   -0.36273000    3.97218000
 H                 -3.36970100   -3.85377500    1.42152600
 H                 -4.65134700   -2.39581400    3.00799200
 C                 -0.91725700   -2.14032900   -1.60533000
 C                 -1.34445000   -3.28089900   -0.86432000
 C                 -1.55950900   -1.85206700   -2.84851100
 C                 -2.35265200   -4.10758700   -1.39263900
 C                 -2.56374300   -2.69425600   -3.34330000
 C                 -2.96107300   -3.83417900   -2.62593700
 H                 -2.66100700   -4.99033500   -0.81875000
 H                 -3.03095700   -2.45861200   -4.30740000
 H                 -3.73388900   -4.49983400   -3.02287100
 C                 -0.99445300    1.49567900   -2.05947300
 C                 -1.68281700    0.65572900   -2.96680600
 C                 -1.57456100    2.65969200   -1.51478000
 C                 -3.00806200    1.01095300   -3.28673100
 C                 -2.90288900    2.96551100   -1.86001700
 C                 -3.61896700    2.14742700   -2.74143100
 H                 -3.56544200    0.36289800   -3.97231900
 H                 -3.36957800    3.85378600   -1.42142100
 H                 -4.65127100    2.39600100   -3.00800800
 C                 -0.81010900    3.53038200   -0.53183900
 H                  0.26268600    3.29860400   -0.59175200
 H                 -0.95000100    4.59215900   -0.80115500
 C                 -1.10980400   -0.61160200   -3.59245400
 H                 -1.45257100   -0.66437200   -4.64083700
 H                 -0.01151600   -0.59169100   -3.59838100
 C                 -1.10987800    0.61160900    3.59256100
 H                 -1.45284600    0.66430700    4.64088300
 H                 -0.01159600    0.59173200    3.59874200
 C                 -0.81030100   -3.53055000    0.53186100
 H                 -0.95032000   -4.59231200    0.80116600
 H                  0.26252000   -3.29888700    0.59171600
 C                  1.33128100    1.25915700   -2.72138000
 H                  2.05928000    2.04832100   -2.48525400
 H                  1.82548400    0.27716200   -2.75196000
 H                  0.82910900    1.47957100   -3.67434500
 C                  1.33134500   -1.25893100    2.72134100
 H                  1.82501400   -0.27666300    2.75196700
 H                  0.82927400   -1.47966200    3.67428600
 H                  2.05979000   -2.04768000    2.48523000
 O                  0.33643700   -1.23660100    1.65446600
 O                  0.11998000   -1.36116800   -1.26772900
 O                  0.33634000    1.23621700   -1.65454600
 O                  0.11935500    1.36033000    1.26767100
 C                  2.31061600   -0.00010600   -0.00013800
 C                  3.08009400    1.22484000   -0.27468300
 C                  2.64692100    2.50138700    0.16973300
 C                  4.27768300    1.15792600   -1.04442100
 C                  3.36937400    3.65666600   -0.15203600
 H                  1.73148000    2.54533500    0.76571800
 C                  4.98327200    2.31824900   -1.38073400
 H                  4.62731500    0.18263000   -1.39722700
 C                  4.53170700    3.57594600   -0.93925900
 H                  3.01720000    4.62921300    0.20846100
 H                  5.88815200    2.24380900   -1.99352400
 H                  5.08287400    4.48370500   -1.20626900
 C                  3.08028900   -1.22488000    0.27456400
 C                  4.27802700   -1.15766500    1.04405400
 C                  2.64718000   -2.50157400   -0.16951500
 C                  4.98383100   -2.31783400    1.38044200
 H                  4.62760300   -0.18226500    1.39662500
 C                  3.36984500   -3.65669400    0.15233400
 H                  1.73162300   -2.54572700   -0.76531400
 C                  4.53233500   -3.57567200    0.93929600
 H                  5.88882200   -2.24316500    1.99304000
 H                  3.01772200   -4.62935800   -0.20789900
 H                  5.08367400   -4.48331000    1.20636500

1-BP86-triplet
 Fe                 0.49570100   -0.14100200   -0.21555600
 C                 -0.69094800    2.00734700    1.72948800
 C                 -1.05146800    3.28839100    1.21623700
 C                 -0.82324600    1.72515800    3.12023800
 C                 -1.56098200    4.25133600    2.10250600
 C                 -1.33675700    2.71733000    3.96964900
 C                 -1.70691600    3.97717100    3.47184900
 H                 -1.84489000    5.23443700    1.70798800
 H                 -1.44219500    2.49726700    5.03876900
 H                 -2.10166700    4.74239900    4.14769100
 C                 -0.75605500   -1.68524800    2.14400200
 C                 -1.28427600   -0.75456200    3.06321200
 C                 -1.54637800   -2.66102000    1.50785400
 C                 -2.65239400   -0.83995700    3.37121300
 C                 -2.91077200   -2.71972300    1.85015900
 C                 -3.45799100   -1.82646300    2.78199900
 H                 -3.08645400   -0.10680800    4.06042300
 H                 -3.55126400   -3.45411300    1.35020400
 H                 -4.52228900   -1.88420500    3.03268000
 C                 -1.12366400   -2.08211800   -1.68203000
 C                 -1.59739900   -3.19439100   -0.92463100
 C                 -1.87401300   -1.64065200   -2.81207100
 C                 -2.72856600   -3.89791700   -1.37416400
 C                 -3.00056800   -2.36964900   -3.22588300
 C                 -3.42346300   -3.51090000   -2.52882300
 H                 -3.06648000   -4.76949100   -0.80021300
 H                 -3.54942100   -2.03341100   -4.11401800
 H                 -4.29099100   -4.08272600   -2.87286400
 C                 -1.27102800    1.69583800   -1.95185700
 C                 -2.08054300    0.83949900   -2.72474800
 C                 -1.80338300    2.71849700   -1.13896400
 C                 -3.47205800    1.04946100   -2.68883300
 C                 -3.19859800    2.88803100   -1.12360900
 C                 -4.02837100    2.06792700   -1.90245600
 H                 -4.12185000    0.38052200   -3.26355200
 H                 -3.62955900    3.66225000   -0.47877300
 H                 -5.11353200    2.21266400   -1.88399900
 C                 -0.90154300    3.58036700   -0.26828400
 H                  0.14431200    3.41850000   -0.57223300
 H                 -1.13561600    4.64556300   -0.44378300
 C                 -1.48971000   -0.34057200   -3.49272000
 H                 -1.87148800   -0.33395900   -4.52904300
 H                 -0.39280300   -0.25878700   -3.52279600
 C                 -0.41576200    0.35748600    3.63530600
 H                 -0.47883100    0.35217100    4.73809100
 H                  0.63479200    0.17054800    3.35738200
 C                 -0.96289100   -3.54590800    0.40899400
 H                 -1.15794800   -4.60773300    0.64388200
 H                  0.12622700   -3.39930100    0.36536400
 C                  0.84035300    2.11789400   -2.99083600
 H                  0.80151800    3.21624800   -2.87211800
 H                  1.88097500    1.77675200   -2.91140900
 H                  0.41990300    1.83775900   -3.97351800
 C                  1.46581600   -2.36556100    2.63497900
 H                  2.49666000   -2.07940500    2.38796300
 H                  1.25692500   -2.15251600    3.69946800
 H                  1.32520900   -3.44487800    2.44121300
 O                  0.59591900   -1.57863600    1.79156400
 O                  0.06706900   -1.49849900   -1.40860400
 O                  0.11343400    1.47304200   -1.92361000
 O                 -0.27322800    1.05526800    0.89409800
 C                  2.32316400   -0.12586500   -0.30449400
 C                  2.99180600    1.13452500   -0.64122300
 C                  2.54236200    2.37885300   -0.12616100
 C                  4.08833300    1.14286000   -1.54929700
 C                  3.13843200    3.57929600   -0.52649600
 H                  1.71620300    2.37633600    0.58843600
 C                  4.66828800    2.34956000   -1.96144700
 H                  4.45292900    0.18925500   -1.94414900
 C                  4.19380200    3.57374800   -1.45685800
 H                  2.77553600    4.52561500   -0.11145300
 H                  5.49483200    2.33566300   -2.67999500
 H                  4.64918000    4.51551500   -1.77988900
 C                  3.13410100   -1.30815200   -0.00749600
 C                  4.37450200   -1.17710400    0.68112300
 C                  2.69872300   -2.61426000   -0.36268200
 C                  5.12088300   -2.30765000    1.03450900
 H                  4.72471600   -0.17665000    0.95414800
 C                  3.46258300   -3.73694000   -0.02726000
 H                  1.75278600   -2.70772100   -0.90317700
 C                  4.66755500   -3.59312000    0.68460600
 H                  6.06003000   -2.18812200    1.58535500
 H                  3.11251400   -4.73395600   -0.31553600
 H                  5.25250100   -4.47607500    0.96272200

1-BP86-quintet
 Fe                 0.60964800   -0.00002200   -0.00007000
 C                 -1.04583000    2.32707900    1.30045600
 C                 -1.49319100    3.41362300    0.49699400
 C                 -1.52255800    2.17098000    2.63240200
 C                 -2.41510300    4.32323300    1.03767400
 C                 -2.44303300    3.10233300    3.13742700
 C                 -2.89161500    4.17760400    2.35165800
 H                 -2.75895200    5.16211400    0.42023100
 H                 -2.80628400    2.98612500    4.16592200
 H                 -3.60289500    4.90091700    2.76269200
 C                 -1.05055800   -1.31788400    2.29103000
 C                 -1.72510700   -0.30592700    3.00629700
 C                 -1.70357400   -2.47203900    1.80991200
 C                 -3.09679400   -0.48707400    3.26135800
 C                 -3.07550000   -2.61245800    2.08947500
 C                 -3.76713900   -1.63544100    2.81816500
 H                 -3.64069200    0.30067400    3.79453500
 H                 -3.60360100   -3.49012200    1.70044400
 H                 -4.83503200   -1.76034400    3.02510500
 C                 -1.04618200   -2.32697000   -1.30043600
 C                 -1.49356400   -3.41348000   -0.49694000
 C                 -1.52298800   -2.17083900   -2.63234900
 C                 -2.41557700   -4.32302500   -1.03755700
 C                 -2.44356500   -3.10212600   -3.13731000
 C                 -2.89217100   -4.17736400   -2.35150800
 H                 -2.75944300   -5.16188200   -0.42009000
 H                 -2.80687800   -2.98589300   -4.16578000
 H                 -3.60352900   -4.90062700   -2.76249300
 C                 -1.05062100    1.31797500   -2.29100900
 C                 -1.72534100    0.30608600   -3.00620900
 C                 -1.70346900    2.47220400   -1.80983600
 C                 -3.09703300    0.48737200   -3.26114200
 C                 -3.07540600    2.61276500   -2.08927900
 C                 -3.76721500    1.63581400   -2.81789600
 H                 -3.64106000   -0.30031900   -3.79427000
 H                 -3.60338100    3.49048800   -1.70021100
 H                 -4.83511400    1.76082800   -3.02473900
 C                 -0.99481100    3.50048500   -0.93495100
 H                  0.09230600    3.31838700   -0.95505100
 H                 -1.18281600    4.51376400   -1.33209300
 C                 -1.03197600   -0.98143000   -3.43730100
 H                 -1.22469000   -1.15789300   -4.51057200
 H                  0.05601600   -0.87763000   -3.29440500
 C                 -1.03158500    0.98153200    3.43731700
 H                 -1.22418900    1.15802000    4.51060400
 H                  0.05638600    0.87764400    3.29432900
 C                 -0.99508900   -3.50038800    0.93497100
 H                 -1.18316400   -4.51364900    1.33212300
 H                  0.09204700   -3.31839000    0.95500500
 C                  1.23218700    1.67441000   -2.95063600
 H                  1.09889500    2.76764500   -3.04114900
 H                  2.23865200    1.45473400   -2.56944000
 H                  1.07986000    1.19968800   -3.93703000
 C                  1.23229000   -1.67440800    2.95049400
 H                  2.23873100   -1.45465000    2.56928000
 H                  1.07995300   -1.19971100    3.93689800
 H                  1.09908200   -2.76765500    3.04098900
 O                  0.30973800   -1.13249800    1.98336500
 O                 -0.13500400   -1.48394700   -0.81758200
 O                  0.30969100    1.13243600   -1.98349000
 O                 -0.13475900    1.48397700    0.81753400
 C                  2.56616300   -0.00012800   -0.00013500
 C                  3.31234300    1.24365600   -0.19383700
 C                  2.77585800    2.49703500    0.22434800
 C                  4.53795900    1.26205900   -0.92677800
 C                  3.43454800    3.69477300   -0.06345800
 H                  1.82700100    2.49832900    0.76927500
 C                  5.17460000    2.46918400   -1.24013800
 H                  4.95846600    0.31486500   -1.27899000
 C                  4.63193700    3.69091200   -0.80527400
 H                  3.00668200    4.64227100    0.28112800
 H                  6.10054100    2.45766200   -1.82533300
 H                  5.13380600    4.63349600   -1.04741100
 C                  3.31220000   -1.24399500    0.19358500
 C                  4.53794000   -1.26247500    0.92632900
 C                  2.77544900   -2.49737000   -0.22427600
 C                  5.17442000   -2.46964700    1.23982700
 H                  4.95867400   -0.31529500    1.27830300
 C                  3.43396600   -3.69516700    0.06367600
 H                  1.82652100   -2.49862100   -0.76907900
 C                  4.63146700   -3.69137000    0.80531000
 H                  6.10046100   -2.45816800    1.82486600
 H                  3.00587400   -4.64265500   -0.28065600
 H                  5.13319800   -4.63399500    1.04757600

1-OPBE-singlet
 Fe                 0.50359800   -0.00015300   -0.00017700
 C                 -0.89616900    2.05144000    1.66221700
 C                 -1.33570700    3.20219600    0.95522800
 C                 -1.53823200    1.73050100    2.89192600
 C                 -2.35591200    3.99739600    1.49450000
 C                 -2.55452700    2.53881400    3.40233400
 C                 -2.96610400    3.68518500    2.71232400
 H                 -2.67100700    4.88496100    0.94240400
 H                 -3.01815200    2.27193700    4.35408400
 H                 -3.74861200    4.32600400    3.11909800
 C                 -0.96804900   -1.55060400    2.00993600
 C                 -1.64615700   -0.74616900    2.94511400
 C                 -1.55968100   -2.68000700    1.42249400
 C                 -2.96866600   -1.10092000    3.25468200
 C                 -2.88460900   -2.98981000    1.75274800
 C                 -3.58923700   -2.20511700    2.66670400
 H                 -3.51550000   -0.47375000    3.95944800
 H                 -3.35465100   -3.84889600    1.27531400
 H                 -4.61991400   -2.45270600    2.92279000
 C                 -0.89654100   -2.05154400   -1.66213900
 C                 -1.33642300   -3.20214000   -0.95508400
 C                 -1.53879600   -1.73028900   -2.89166600
 C                 -2.35702100   -3.99695600   -1.49416500
 C                 -2.55551400   -2.53820500   -3.40187700
 C                 -2.96735100   -3.68446600   -2.71185000
 H                 -2.67232800   -4.88442700   -0.94203800
 H                 -3.01926300   -2.27109900   -4.35350300
 H                 -3.75017700   -4.32497900   -3.11849500
 C                 -0.96815800    1.55060700   -2.00988600
 C                 -1.64646800    0.74633100   -2.94502900
 C                 -1.55946200    2.68011500   -1.42235900
 C                 -2.96891600    1.10134000   -3.25452300
 C                 -2.88435700    2.99019000   -1.75251000
 C                 -3.58919700    2.20566000   -2.66645100
 H                 -3.51593000    0.47431400   -3.95927500
 H                 -3.35420200    3.84935000   -1.27501400
 H                 -4.61984200    2.45347500   -2.92245300
 C                 -0.79378200    3.50048600   -0.41583700
 H                  0.26574600    3.24114200   -0.47943200
 H                 -0.91489400    4.56817000   -0.64559600
 C                 -1.06604600   -0.48870800   -3.59739900
 H                 -1.38231600   -0.51139000   -4.64930400
 H                  0.02581400   -0.47900600   -3.56164200
 C                 -1.06566700    0.48880400    3.59758800
 H                 -1.38205500    0.51144800    4.64945900
 H                  0.02619300    0.47901300    3.56201100
 C                 -0.79434900   -3.50060300    0.41588300
 H                 -0.91573800   -4.56824900    0.64567000
 H                  0.26525600   -3.24154100    0.47931100
 C                  1.33849000    1.34291100   -2.64756600
 H                  2.03969900    2.14409300   -2.39418500
 H                  1.85293100    0.37735900   -2.66393800
 H                  0.85050200    1.55139600   -3.60532300
 C                  1.33867100   -1.34261500    2.64739300
 H                  1.85255700   -0.37676100    2.66365500
 H                  0.85084000   -1.55132000    3.60518100
 H                  2.04034000   -2.14340600    2.39405800
 O                  0.34274800   -1.28838700    1.60836900
 O                  0.14063200   -1.30348400   -1.31562300
 O                  0.34261000    1.28794600   -1.60853700
 O                  0.14046300    1.30270300    1.31557300
 C                  2.27236700   -0.00020800   -0.00022300
 C                  3.04151200    1.22113500   -0.25229700
 C                  2.61657900    2.48145500    0.21990900
 C                  4.22361400    1.16066700   -1.03317000
 C                  3.32760300    3.63882700   -0.09801600
 H                  1.71701000    2.50653900    0.83027800
 C                  4.91894600    2.32247100   -1.36593500
 H                  4.56397100    0.19136100   -1.39599900
 C                  4.47101600    3.56968500   -0.90542200
 H                  2.98210800    4.60235500    0.27972800
 H                  5.81146400    2.25878300   -1.99030600
 H                  5.01291900    4.47829500   -1.17113600
 C                  3.04154600   -1.22149200    0.25195300
 C                  4.22375500   -1.16092300    1.03266600
 C                  2.61652000   -2.48188800   -0.21999200
 C                  4.91912800   -2.32268600    1.36548500
 H                  4.56416400   -0.19157800    1.39534000
 C                  3.32758500   -3.63921500    0.09798900
 H                  1.71687100   -2.50702700   -0.83024600
 C                  4.47112900   -3.56996100    0.90520400
 H                  5.81173300   -2.25891800    1.98972400
 H                  2.98203500   -4.60279600   -0.27956900
 H                  5.01307300   -4.47853600    1.17095600

1-OPBE-open-shell-singlet
 Fe                 0.50359400   -0.00018100   -0.00018000
 C                 -0.89610600    2.05146100    1.66220200
 C                 -1.33562000    3.20222200    0.95520100
 C                 -1.53818200    1.73054400    2.89190900
 C                 -2.35580300    3.99745400    1.49446800
 C                 -2.55445700    2.53888900    3.40231100
 C                 -2.96600200    3.68526700    2.71229500
 H                 -2.67087500    4.88502200    0.94236500
 H                 -3.01809200    2.27202900    4.35406100
 H                 -3.74849200    4.32610900    3.11906600
 C                 -0.96807100   -1.55058500    2.00995900
 C                 -1.64616000   -0.74613200    2.94513500
 C                 -1.55971900   -2.67998500    1.42253000
 C                 -2.96866900   -1.10086800    3.25472100
 C                 -2.88464700   -2.98977200    1.75280000
 C                 -3.58925600   -2.20506500    2.66675700
 H                 -3.51549100   -0.47368900    3.95948800
 H                 -3.35470300   -3.84885600    1.27537500
 H                 -4.61993300   -2.45264200    2.92285600
 C                 -0.89660400   -2.05155300   -1.66211400
 C                 -1.33649200   -3.20213800   -0.95504400
 C                 -1.53887000   -1.73029600   -2.89163300
 C                 -2.35710600   -3.99694600   -1.49410500
 C                 -2.55560600   -2.53820400   -3.40182500
 C                 -2.96744800   -3.68445500   -2.71178500
 H                 -2.67241500   -4.88441000   -0.94196900
 H                 -3.01936400   -2.27109800   -4.35344600
 H                 -3.75028600   -4.32496100   -3.11841700
 C                 -0.96814600    1.55059400   -2.00989700
 C                 -1.64648600    0.74633000   -2.94502900
 C                 -1.55941100    2.68012500   -1.42237600
 C                 -2.96892400    1.10138000   -3.25452000
 C                 -2.88429800    2.99023900   -1.75252100
 C                 -3.58916800    2.20572400   -2.66645200
 H                 -3.51596300    0.47436800   -3.95926500
 H                 -3.35411400    3.84941600   -1.27502700
 H                 -4.61980600    2.45357000   -2.92245100
 C                 -0.79369700    3.50048100   -0.41587100
 H                  0.26582000    3.24109700   -0.47947700
 H                 -0.91477400    4.56816700   -0.64564100
 C                 -1.06610700   -0.48873300   -3.59738800
 H                 -1.38239800   -0.51142300   -4.64928700
 H                  0.02575400   -0.47905400   -3.56165600
 C                 -1.06565200    0.48884400    3.59758800
 H                 -1.38204700    0.51151100    4.64945700
 H                  0.02620900    0.47903000    3.56202300
 C                 -0.79440000   -3.50059200    0.41591700
 H                 -0.91578700   -4.56823600    0.64571600
 H                  0.26520600   -3.24152700    0.47932800
 C                  1.33849500    1.34281400   -2.64758500
 H                  2.03973000    2.14397800   -2.39421700
 H                  1.85290500    0.37724500   -2.66394300
 H                  0.85051100    1.55130100   -3.60534400
 C                  1.33866000   -1.34263700    2.64738500
 H                  1.85257200   -0.37679700    2.66363500
 H                  0.85083500   -1.55132700    3.60518000
 H                  2.04030000   -2.14345000    2.39404400
 O                  0.34272500   -1.28838700    1.60837500
 O                  0.14059100   -1.30351600   -1.31561600
 O                  0.34261700    1.28789100   -1.60855300
 O                  0.14051000    1.30270200    1.31556200
 C                  2.27236200   -0.00025800   -0.00024500
 C                  3.04149600    1.22109000   -0.25231900
 C                  2.61658900    2.48138100    0.21998700
 C                  4.22354400    1.16066700   -1.03327600
 C                  3.32758600    3.63877300   -0.09792000
 H                  1.71707300    2.50642000    0.83043700
 C                  4.91884800    2.32249400   -1.36602200
 H                  4.56387900    0.19138400   -1.39618600
 C                  4.47094700    3.56968000   -0.90540700
 H                  2.98211800    4.60227800    0.27990700
 H                  5.81132400    2.25884400   -1.99045800
 H                  5.01283200    4.47830700   -1.17110000
 C                  3.04155900   -1.22153600    0.25192500
 C                  4.22382900   -1.16092400    1.03254000
 C                  2.61650800   -2.48195700   -0.21993400
 C                  4.91924300   -2.32266700    1.36535100
 H                  4.56426000   -0.19156100    1.39514400
 C                  3.32760900   -3.63926300    0.09804000
 H                  1.71680300   -2.50713400   -0.83010300
 C                  4.47121900   -3.56996500    0.90515900
 H                  5.81189800   -2.25886300    1.98951300
 H                  2.98203600   -4.60286400   -0.27944500
 H                  5.01319300   -4.47852400    1.17090400

1-OPBE-triplet
 Fe                 0.42344300   -0.18810800   -0.28456600
 C                 -0.39557500    2.06923900    1.67649300
 C                 -0.68110700    3.35637800    1.14611900
 C                 -0.40715700    1.85942400    3.08138400
 C                 -0.99713000    4.39616500    2.02755200
 C                 -0.72820900    2.92429000    3.92810200
 C                 -1.02287300    4.19188700    3.41196700
 H                 -1.22321000    5.38283600    1.61832500
 H                 -0.74319900    2.75554300    5.00655400
 H                 -1.26715800    5.01524400    4.08361000
 C                 -0.71467700   -1.54988500    2.22586600
 C                 -1.10733400   -0.52973300    3.10776500
 C                 -1.63641400   -2.41774600    1.62192900
 C                 -2.46647500   -0.41412700    3.42096100
 C                 -2.98957200   -2.27673700    1.96090700
 C                 -3.40126400   -1.29447200    2.86580500
 H                 -2.78730500    0.39761000    4.07480500
 H                 -3.72254400   -2.91958400    1.47454400
 H                 -4.45846800   -1.19352500    3.11411900
 C                 -1.34527900   -2.04537700   -1.58182500
 C                 -1.85912100   -3.07442700   -0.74869400
 C                 -2.12756800   -1.58953500   -2.67602400
 C                 -3.06011800   -3.70354100   -1.09911300
 C                 -3.32457600   -2.23880800   -2.99449800
 C                 -3.78666800   -3.31375300   -2.22816300
 H                 -3.42875600   -4.51262200   -0.46583900
 H                 -3.89818600   -1.89061600   -3.85545400
 H                 -4.71024100   -3.82749200   -2.49581100
 C                 -1.25029200    1.69352000   -1.93084800
 C                 -2.15897000    0.86721000   -2.60889300
 C                 -1.66366700    2.74331100   -1.09341200
 C                 -3.52689500    1.13136100   -2.44658900
 C                 -3.03708000    2.96961400   -0.94670400
 C                 -3.96508900    2.17576800   -1.62850900
 H                 -4.24641400    0.47825200   -2.93988500
 H                 -3.36908500    3.76232400   -0.27534600
 H                 -5.03318900    2.35966900   -1.50687900
 C                 -0.64668000    3.57261100   -0.34691600
 H                  0.34803500    3.31890900   -0.72618400
 H                 -0.82466000    4.63686600   -0.55658700
 C                 -1.69014100   -0.34072200   -3.39605400
 H                 -2.11849900   -0.31415300   -4.40770500
 H                 -0.59707600   -0.33364400   -3.46502400
 C                 -0.09715100    0.48004600    3.60211800
 H                 -0.08123400    0.49607000    4.70096600
 H                  0.89661100    0.17939500    3.24610800
 C                 -1.17909700   -3.39545800    0.55643500
 H                 -1.41923500   -4.42365200    0.86335600
 H                 -0.09452400   -3.30550000    0.44615000
 C                  0.78565200    2.00106600   -3.10053400
 H                  0.71583300    3.09733000   -3.04042700
 H                  1.83169000    1.69540900   -3.01791900
 H                  0.35527200    1.65815800   -4.05334200
 C                  1.37002400   -2.51748200    2.67766000
 H                  2.40206800   -2.48001300    2.31919800
 H                  1.31802900   -2.19827000    3.73084000
 H                  0.98627400   -3.54576900    2.59113900
 O                  0.61589000   -1.62987700    1.85733300
 O                 -0.11416500   -1.54992300   -1.40805200
 O                  0.10414000    1.40576500   -1.99928500
 O                 -0.16372500    1.05934000    0.86376700
 C                  2.23088800   -0.30318300   -0.41176200
 C                  2.96042900    0.88889900   -0.82339900
 C                  2.61615900    2.16744800   -0.33217600
 C                  4.00837000    0.78948900   -1.77178800
 C                  3.26478800    3.30895400   -0.79958900
 H                  1.83130200    2.23169700    0.41590300
 C                  4.64160000    1.93782900   -2.25064400
 H                  4.29054600   -0.19696400   -2.13867700
 C                  4.26857800    3.20239000   -1.77276600
 H                  2.98305200    4.28609300   -0.40527900
 H                  5.42923400    1.84805500   -3.00025200
 H                  4.76475700    4.09744800   -2.14969100
 C                  2.96638400   -1.51552000   -0.08372100
 C                  4.21485000   -1.43279200    0.58244200
 C                  2.45417400   -2.79462800   -0.40185900
 C                  4.90117300   -2.59081400    0.95009000
 H                  4.61828500   -0.44884000    0.81990000
 C                  3.15674200   -3.94659500   -0.05288900
 H                  1.50288600   -2.83798000   -0.92741200
 C                  4.37457400   -3.85260700    0.63620300
 H                  5.84982200   -2.51208700    1.48318400
 H                  2.75033000   -4.92536900   -0.31181000
 H                  4.91307200   -4.75618600    0.92486600

1-OPBE-quintet
 Fe                 0.60279900    0.00000300   -0.00004200
 C                 -1.03570300    2.32099800    1.27130600
 C                 -1.48181300    3.39636100    0.46338000
 C                 -1.51120400    2.18117300    2.59880500
 C                 -2.40713700    4.30370400    0.98765200
 C                 -2.43533300    3.10662800    3.09242400
 C                 -2.88658100    4.16794500    2.29696000
 H                 -2.75060400    5.12998500    0.36215900
 H                 -2.79835600    2.99669600    4.11619800
 H                 -3.60107900    4.88783000    2.69674400
 C                 -1.03687300   -1.28442600    2.28082600
 C                 -1.71139200   -0.26603800    2.97352500
 C                 -1.69212200   -2.42993600    1.80132000
 C                 -3.08443900   -0.42700400    3.20436000
 C                 -3.06529600   -2.55484700    2.05308500
 C                 -3.75745400   -1.56753400    2.75871000
 H                 -3.62351200    0.37235800    3.71347100
 H                 -3.58993500   -3.42383900    1.65536100
 H                 -4.82691800   -1.67667000    2.94247800
 C                 -1.03574300   -2.32098600   -1.27130600
 C                 -1.48186200   -3.39633000   -0.46336100
 C                 -1.51128700   -2.18113800   -2.59878700
 C                 -2.40723000   -4.30364500   -0.98760400
 C                 -2.43546000   -3.10656500   -3.09237600
 C                 -2.88671000   -4.16787100   -2.29689700
 H                 -2.75070600   -5.12991400   -0.36210000
 H                 -2.79851700   -2.99662100   -4.11613600
 H                 -3.60124200   -4.88773500   -2.69666000
 C                 -1.03691500    1.28446200   -2.28082100
 C                 -1.71145900    0.26607600   -2.97349700
 C                 -1.69213900    2.42998200   -1.80130300
 C                 -3.08451000    0.42705500   -3.20430000
 C                 -3.06531700    2.55490700   -2.05304000
 C                 -3.75750100    1.56759600   -2.75864300
 H                 -3.62360300   -0.37230400   -3.71339300
 H                 -3.58993800    3.42390600   -1.65530800
 H                 -4.82696900    1.67674300   -2.94238600
 C                 -0.97636500    3.46035600   -0.95552200
 H                  0.09966000    3.25061600   -0.96294800
 H                 -1.14741900    4.46342900   -1.37055800
 C                 -1.01222200   -1.00620400   -3.39955200
 H                 -1.18961400   -1.18135500   -4.47000000
 H                  0.06621000   -0.89879600   -3.23061500
 C                 -1.01213600    1.00623600    3.39956500
 H                 -1.18950900    1.18139500    4.47001500
 H                  0.06629200    0.89881900    3.23061000
 C                 -0.97638000   -3.46032400    0.95552900
 H                 -1.14743700   -4.46339200    1.37057800
 H                  0.09964800   -3.25059500    0.96292800
 C                  1.21380900    1.64438600   -2.95444600
 H                  1.05680600    2.72684400   -3.06975000
 H                  2.21786500    1.45453200   -2.56599200
 H                  1.07039000    1.14559700   -3.92463800
 C                  1.21385200   -1.64439000    2.95440300
 H                  2.21790600   -1.45445900    2.56598200
 H                  1.07039000   -1.14568100    3.92463000
 H                  1.05690300   -2.72686500    3.06962100
 O                  0.31097500   -1.11427500    1.98775700
 O                 -0.13529600   -1.48209300   -0.80324700
 O                  0.31093800    1.11429800   -1.98778000
 O                 -0.13530700    1.48207000    0.80321700
 C                  2.55796100   -0.00002200   -0.00005300
 C                  3.29778100    1.23572200   -0.20405400
 C                  2.75341300    2.48538900    0.19228900
 C                  4.52335600    1.24765900   -0.92504100
 C                  3.40719700    3.67870200   -0.10249100
 H                  1.80400100    2.48411100    0.72509800
 C                  5.15667500    2.44891500   -1.24527400
 H                  4.94408700    0.29942400   -1.25853400
 C                  4.60740400    3.67003300   -0.83057200
 H                  2.97375000    4.62502500    0.22461900
 H                  6.08368200    2.43473100   -1.82070300
 H                  5.10650300    4.60766500   -1.07831200
 C                  3.29771700   -1.23579200    0.20399000
 C                  4.52327300   -1.24778600    0.92500900
 C                  2.75328200   -2.48543200   -0.19234000
 C                  5.15651200   -2.44907400    1.24527900
 H                  4.94405100   -0.29957000    1.25849600
 C                  3.40698500   -3.67877900    0.10248100
 H                  1.80387500   -2.48410200   -0.72515900
 C                  4.60717800   -3.67016800    0.83058600
 H                  6.08350500   -2.43493500    1.82073100
 H                  2.97348500   -4.62508300   -0.22461700
 H                  5.10621300   -4.60782500    1.07835800

1-TPSSTPSS-singlet
 Fe                 0.49888300   -0.00017300   -0.00026800
 C                 -0.92916700    2.18677400    1.54911500
 C                 -1.34733700    3.30497700    0.77867900
 C                 -1.56263800    1.93906100    2.80016500
 C                 -2.34331400    4.15405100    1.28821400
 C                 -2.55481500    2.80159400    3.27657100
 C                 -2.94534500    3.92213600    2.53019500
 H                 -2.64573500    5.01818200    0.69460600
 H                 -3.01613600    2.59938300    4.24419200
 H                 -3.70546800    4.60232400    2.90997200
 C                 -0.99783100   -1.43371000    2.09323100
 C                 -1.68094200   -0.56897800    2.97619300
 C                 -1.57671800   -2.61009600    1.58322000
 C                 -3.00235100   -0.91723600    3.31004900
 C                 -2.90118300   -2.90689500    1.94120900
 C                 -3.61314000   -2.06665900    2.80036500
 H                 -3.55504400   -0.25673000    3.97752400
 H                 -3.36623900   -3.80427200    1.53588200
 H                 -4.63791700   -2.30758800    3.07757700
 C                 -0.92971000   -2.18682200   -1.54904500
 C                 -1.34818500   -3.30482200   -0.77845700
 C                 -1.56361400   -1.93876900   -2.79981000
 C                 -2.34473400   -4.15344200   -1.28761400
 C                 -2.55637500   -2.80084900   -3.27584500
 C                 -2.94712000   -3.92123800   -2.52936700
 H                 -2.64733200   -5.01743700   -0.69390000
 H                 -3.01797800   -2.59840200   -4.24328200
 H                 -3.70769000   -4.60107500   -2.90887900
 C                 -0.99811900    1.43376200   -2.09318500
 C                 -1.68156500    0.56920400   -2.97604100
 C                 -1.57664900    2.61022700   -1.58297300
 C                 -3.00296700    0.91772200   -3.30963200
 C                 -2.90113600    2.90728400   -1.94066800
 C                 -3.61342000    2.06723700   -2.79974200
 H                 -3.55592900    0.25736500   -3.97703200
 H                 -3.36594600    3.80471800   -1.53518500
 H                 -4.63820800    2.30838200   -3.07672600
 C                 -0.81448600    3.51238500   -0.62548300
 H                  0.25310300    3.28329000   -0.67802700
 H                 -0.96012200    4.55908000   -0.92443800
 C                 -1.11297700   -0.71589700   -3.57262300
 H                 -1.45985500   -0.79037300   -4.61197800
 H                 -0.02043200   -0.69889300   -3.58082700
 C                 -1.11210100    0.71602100    3.57278600
 H                 -1.45885200    0.79045200    4.61218800
 H                 -0.01955200    0.69884700    3.58089800
 C                 -0.81498600   -3.51242900    0.62553900
 H                 -0.96080600   -4.55909300    0.92451200
 H                  0.25266800   -3.28357600    0.67778600
 C                  1.32835100    1.15258400   -2.75232200
 H                  2.06864200    1.92738100   -2.54144300
 H                  1.79043200    0.16185800   -2.75442000
 H                  0.82137700    1.35738600   -3.69867300
 C                  1.32873200   -1.15251200    2.75189800
 H                  1.79054500   -0.16165800    2.75383900
 H                  0.82193800   -1.35734900    3.69834100
 H                  2.06921300   -1.92712400    2.54101100
 O                  0.33707800   -1.19064100    1.67689500
 O                  0.09511500   -1.38139900   -1.23018200
 O                  0.33682100    1.19028400   -1.67717500
 O                  0.09490900    1.38056300    1.22994600
 C                  2.30731100   -0.00027800   -0.00036500
 C                  3.08036000    1.21743100   -0.29377300
 C                  2.64304500    2.49921500    0.12250600
 C                  4.28527300    1.13809700   -1.04671300
 C                  3.37225000    3.64624700   -0.20309100
 H                  1.72750200    2.55543800    0.70560600
 C                  4.99687400    2.29011700   -1.38810700
 H                  4.63584700    0.16342500   -1.38113500
 C                  4.54401600    3.55204600   -0.96943600
 H                  3.02004100    4.61911400    0.13723800
 H                  5.90482900    2.20603000   -1.98386700
 H                  5.09930300    4.44944600   -1.23762600
 C                  3.08039900   -1.21792100    0.29317900
 C                  4.28545600   -1.13843100    1.04587900
 C                  2.64296100   -2.49980800   -0.12268000
 C                  4.99710900   -2.29038000    1.38740300
 H                  4.63610600   -0.16369200    1.38002100
 C                  3.37222000   -3.64676800    0.20304100
 H                  1.72728300   -2.55614300   -0.70556300
 C                  4.54415000   -3.55240000    0.96911600
 H                  5.90517900   -2.20616700    1.98296900
 H                  3.01992400   -4.61971500   -0.13697000
 H                  5.09947600   -4.44974500    1.23741300

1-TPSSTPSS-open-shell-singlet
 Fe                 0.49887700   -0.00011200   -0.00015100
 C                 -0.92958200    2.18667000    1.54910300
 C                 -1.34777000    3.30484100    0.77862700
 C                 -1.56321300    1.93887500    2.80006000
 C                 -2.34392400    4.15379100    1.28802400
 C                 -2.55555900    2.80128600    3.27633300
 C                 -2.94610900    3.92179300    2.52991300
 H                 -2.64636400    5.01789000    0.69438000
 H                 -3.01699500    2.59901300    4.24388500
 H                 -3.70636600    4.60188900    2.90958900
 C                 -0.99788400   -1.43384500    2.09320300
 C                 -1.68120200   -0.56919300    2.97609300
 C                 -1.57658600   -2.61029900    1.58312400
 C                 -3.00260600   -0.91761900    3.30980300
 C                 -2.90104600   -2.90726700    1.94098500
 C                 -3.61319800   -2.06712100    2.80006700
 H                 -3.55545700   -0.25717400    3.97720900
 H                 -3.36594700   -3.80470500    1.53561400
 H                 -4.63797300   -2.30817600    3.07717600
 C                 -0.92930500   -2.18689200   -1.54908500
 C                 -1.34775700   -3.30494100   -0.77855000
 C                 -1.56313100   -1.93887200   -2.79989800
 C                 -2.34418800   -4.15364000   -1.28780900
 C                 -2.55576700   -2.80103600   -3.27603900
 C                 -2.94647700   -3.92147600   -2.52961600
 H                 -2.64676900   -5.01766900   -0.69413400
 H                 -3.01730200   -2.59861400   -4.24351300
 H                 -3.70695000   -4.60137500   -2.90921000
 C                 -0.99805400    1.43370500   -2.09319400
 C                 -1.68132100    0.56910000   -2.97613100
 C                 -1.57671700    2.61013900   -1.58306400
 C                 -3.00270600    0.91753100   -3.30989300
 C                 -2.90117900    2.90710800   -1.94092500
 C                 -3.61330000    2.06700900   -2.80008800
 H                 -3.55553800    0.25713700   -3.97736400
 H                 -3.36609700    3.80451400   -1.53550200
 H                 -4.63806800    2.30808500   -3.07720600
 C                 -0.81474400    3.51233000   -0.62545300
 H                  0.25287500    3.28332800   -0.67785200
 H                 -0.96042900    4.55902300   -0.92439600
 C                 -1.11254500   -0.71594400   -3.57265300
 H                 -1.45931300   -0.79044600   -4.61204300
 H                 -0.01999600   -0.69881700   -3.58075700
 C                 -1.11263600    0.71590000    3.57275000
 H                 -1.45956800    0.79029200    4.61209400
 H                 -0.02008900    0.69889100    3.58105000
 C                 -0.81467200   -3.51252800    0.62549400
 H                 -0.96041700   -4.55921500    0.92442700
 H                  0.25295300   -3.28357300    0.67785800
 C                  1.32845500    1.15255300   -2.75212300
 H                  2.06877700    1.92731300   -2.54120900
 H                  1.79048300    0.16180100   -2.75417500
 H                  0.82155600    1.35736300   -3.69851400
 C                  1.32861500   -1.15235600    2.75205000
 H                  1.79026200   -0.16142400    2.75407200
 H                  0.82180700   -1.35733400    3.69845400
 H                  2.06924600   -1.92682800    2.54118100
 O                  0.33704000   -1.19061800    1.67697700
 O                  0.09542100   -1.38139700   -1.23011300
 O                  0.33685600    1.19031700   -1.67704900
 O                  0.09462500    1.38059000    1.23003800
 C                  2.30730400   -0.00001900   -0.00012600
 C                  3.08027800    1.21776600   -0.29349500
 C                  2.64278600    2.49954400    0.12262200
 C                  4.28527600    1.13849100   -1.04629900
 C                  3.37194000    3.64661800   -0.20295400
 H                  1.72712800    2.55574000    0.70554200
 C                  4.99682900    2.29054900   -1.38767200
 H                  4.63597500    0.16382800   -1.38061700
 C                  4.54381600    3.55246600   -0.96913600
 H                  3.01959100    4.61948100    0.13724300
 H                  5.90486200    2.20650200   -1.98331800
 H                  5.09905700    4.44989500   -1.23732300
 C                  3.08050400   -1.21760200    0.29339000
 C                  4.28546300   -1.13807700    1.04624100
 C                  2.64326800   -2.49947200   -0.12273000
 C                  4.99720000   -2.29000000    1.38768400
 H                  4.63595800   -0.16335200    1.38058100
 C                  3.37261100   -3.64639900    0.20291500
 H                  1.72769000   -2.55581600   -0.70577200
 C                  4.54443300   -3.55200900    0.96915300
 H                  5.90518100   -2.20577600    1.98338300
 H                  3.02047600   -4.61933300   -0.13730000
 H                  5.09983100   -4.44933100    1.23738000

1-TPSSTPSS-triplet
 Fe                 0.50317800   -0.12409700   -0.18287800
 C                 -0.79248400    2.04545100    1.67507100
 C                 -1.19262500    3.28975500    1.11575900
 C                 -0.95049900    1.79328500    3.06420300
 C                 -1.76371300    4.25322500    1.95855200
 C                 -1.52567900    2.78369600    3.87100100
 C                 -1.93283000    4.01066700    3.32885700
 H                 -2.07580800    5.20734000    1.53245500
 H                 -1.65011500    2.59064900    4.93700600
 H                 -2.37293000    4.77294900    3.96926600
 C                 -0.75717400   -1.62783300    2.17114800
 C                 -1.32502700   -0.70068900    3.06536200
 C                 -1.49816000   -2.65106900    1.55767600
 C                 -2.68768500   -0.83766100    3.36913700
 C                 -2.85864900   -2.75804500    1.89398400
 C                 -3.44641400   -1.86799700    2.79960800
 H                 -3.15484400   -0.11679000    4.03960100
 H                 -3.46197000   -3.52928600    1.41714700
 H                 -4.50242200   -1.96465200    3.04651500
 C                 -1.04810000   -2.15031300   -1.63608400
 C                 -1.49292600   -3.25551200   -0.85963800
 C                 -1.78406500   -1.77001800   -2.79185400
 C                 -2.58446300   -4.01309900   -1.31119600
 C                 -2.87216200   -2.55003800   -3.20740000
 C                 -3.26664100   -3.68471100   -2.48822300
 H                 -2.89993800   -4.87696900   -0.72449700
 H                 -3.41137300   -2.26175400   -4.11077300
 H                 -4.10021800   -4.29445600   -2.83185300
 C                 -1.29952900    1.59808600   -2.00503000
 C                 -2.06459200    0.70506200   -2.77614800
 C                 -1.87487200    2.62717100   -1.23579600
 C                 -3.45855100    0.88374500   -2.78412400
 C                 -3.27123800    2.76325800   -1.26256400
 C                 -4.05827000    1.90601500   -2.04068800
 H                 -4.07471200    0.19361700   -3.35921200
 H                 -3.73704800    3.54042500   -0.65722900
 H                 -5.14029800    2.02594800   -2.05668600
 C                 -1.01417900    3.53975500   -0.37333600
 H                  0.03561700    3.38972600   -0.64700500
 H                 -1.26948100    4.58685400   -0.58631100
 C                 -1.42673800   -0.47777900   -3.50304500
 H                 -1.79320300   -0.51076600   -4.53793000
 H                 -0.33833000   -0.36436700   -3.51846100
 C                 -0.50387600    0.45479700    3.62355700
 H                 -0.58965500    0.47628900    4.71849900
 H                  0.55079900    0.29716900    3.36863000
 C                 -0.86904300   -3.54826400    0.49343800
 H                 -1.03701600   -4.60216800    0.75475100
 H                  0.20976500   -3.36905300    0.46089100
 C                  0.82251100    2.04591700   -3.01880200
 H                  0.74306400    3.13820700   -2.93518600
 H                  1.86321900    1.73834000   -2.90555600
 H                  0.42708800    1.71791100   -3.98895200
 C                  1.48863400   -2.21112900    2.69905000
 H                  2.50313700   -1.90588500    2.43867700
 H                  1.26851100   -1.96176800    3.74575400
 H                  1.36996400   -3.29152300    2.54230700
 O                  0.59584700   -1.47700200    1.82520900
 O                  0.11141300   -1.51046200   -1.35041900
 O                  0.09212800    1.41436500   -1.94076700
 O                 -0.30478900    1.09251400    0.87844900
 C                  2.35852900   -0.06976500   -0.27137700
 C                  3.00013700    1.20157200   -0.61246000
 C                  2.50214200    2.43891800   -0.13146100
 C                  4.12371800    1.22954100   -1.48376400
 C                  3.08396000    3.64735400   -0.52020500
 H                  1.65676100    2.42523300    0.55111200
 C                  4.68976100    2.44337100   -1.88394900
 H                  4.52225900    0.28785100   -1.85701900
 C                  4.17208800    3.65837700   -1.40758900
 H                  2.68710600    4.58361000   -0.13022900
 H                  5.53688100    2.44260200   -2.56853400
 H                  4.61641400    4.60214200   -1.71917000
 C                  3.19069700   -1.23176400    0.03657400
 C                  4.42863600   -1.07269000    0.72059900
 C                  2.77849000   -2.54818600   -0.29924100
 C                  5.19540900   -2.18342500    1.08162400
 H                  4.75984100   -0.06975500    0.98368800
 C                  3.56221400   -3.65117700    0.04581800
 H                  1.84011400   -2.66653900   -0.83524800
 C                  4.76564200   -3.47849800    0.74831700
 H                  6.12905600   -2.04153400    1.62427000
 H                  3.23109500   -4.65190000   -0.22854100
 H                  5.36493700   -4.34261000    1.03072100

1-TPSSTPSS-quintet
 Fe                 0.60095800   -0.00007500    0.00017600
 C                 -1.06400300   -2.40714800   -1.14882700
 C                 -1.50775000   -3.43576500   -0.27751700
 C                 -1.52974400   -2.34474500   -2.48757500
 C                 -2.41706000   -4.38645000   -0.75940700
 C                 -2.43738300   -3.31423400   -2.93400600
 C                 -2.88319400   -4.33487700   -2.08131600
 H                 -2.75702000   -5.18022300   -0.09286400
 H                 -2.79172500   -3.27289500   -3.96481300
 H                 -3.58177300   -5.08616600   -2.44518400
 C                 -1.06611500    1.15597900   -2.36584800
 C                 -1.73478700    0.10420900   -3.02019700
 C                 -1.71590100    2.33758200   -1.96280600
 C                 -3.10137800    0.27307500   -3.29707500
 C                 -3.08284000    2.46316200   -2.26140600
 C                 -3.77009300    1.44620500   -2.93190900
 H                 -3.64184900   -0.53738600   -3.78510500
 H                 -3.60935000    3.36091400   -1.93908300
 H                 -4.82962700    1.56064800   -3.15476000
 C                 -1.06406400    2.40716600    1.14874700
 C                 -1.50746200    3.43583600    0.27732300
 C                 -1.53017400    2.34480800    2.48737100
 C                 -2.41680000    4.38661800    0.75896800
 C                 -2.43782700    3.31439700    2.93355800
 C                 -2.88329600    4.33509200    2.08075100
 H                 -2.75649300    5.18043100    0.09233700
 H                 -2.79245800    3.27309300    3.96426700
 H                 -3.58189200    5.08645500    2.44443200
 C                 -1.06693600   -1.15593800    2.36574100
 C                 -1.73566800   -0.10411600    3.01993200
 C                 -1.71671500   -2.33749200    1.96255000
 C                 -3.10234500   -0.27285600    3.29646600
 C                 -3.08374100   -2.46294900    2.26080300
 C                 -3.77107300   -1.44592600    2.93112800
 H                 -3.64286200    0.53764900    3.78437000
 H                 -3.61024900   -3.36065700    1.93835400
 H                 -4.83067200   -1.56027700    3.15371600
 C                 -1.00892700   -3.42269600    1.15724600
 H                  0.07184800   -3.23858700    1.16126600
 H                 -1.19640500   -4.40069500    1.62090200
 C                 -1.04156300    1.20877300    3.36882200
 H                 -1.23799200    1.45300500    4.42172700
 H                  0.04051600    1.09513000    3.23633200
 C                 -1.04074800   -1.20876900   -3.36889400
 H                 -1.23692400   -1.45297800   -4.42185100
 H                  0.04131000   -1.09526500   -3.23611000
 C                 -1.00823500    3.42271700   -1.15730100
 H                 -1.19548600    4.40073400   -1.62100900
 H                  0.07252400    3.23849800   -1.16101700
 C                  1.22577200   -1.45890600    3.03967100
 H                  1.09478600   -2.53715400    3.19896300
 H                  2.22121000   -1.25621700    2.64016500
 H                  1.06908100   -0.92043800    3.98366300
 C                  1.22677700    1.45881400   -3.03926300
 H                  2.22210400    1.25577500   -2.63965700
 H                  1.07007200    0.92057900   -3.98338500
 H                  1.09611400    2.53713100   -3.19835400
 O                  0.29534900    0.98780100   -2.03903600
 O                 -0.16267900    1.52426500    0.71751800
 O                  0.29460800   -0.98784500    2.03922300
 O                 -0.16263100   -1.52432200   -0.71741400
 C                  2.57599400   -0.00009300    0.00025900
 C                  3.32982400   -1.24059800    0.19354500
 C                  2.79253600   -2.49233700   -0.21742900
 C                  4.56371000   -1.25654100    0.90713600
 C                  3.46209600   -3.68614900    0.04974800
 H                  1.84052100   -2.49621800   -0.74399000
 C                  5.21194700   -2.45930800    1.20069100
 H                  4.98238200   -0.31508200    1.25835200
 C                  4.67094300   -3.67904300    0.76692600
 H                  3.03585000   -4.62898700   -0.29002900
 H                  6.14206200   -2.44617500    1.76738900
 H                  5.18093000   -4.61449300    0.99130700
 C                  3.32981700    1.24041900   -0.19302100
 C                  4.56374000    1.25635900   -0.90654600
 C                  2.79246800    2.49216500    0.21785000
 C                  5.21195300    2.45912900   -1.20013900
 H                  4.98246200    0.31489400   -1.25768900
 C                  3.46200000    3.68598300   -0.04936500
 H                  1.84042200    2.49604800    0.74435400
 C                  4.67088600    3.67887400   -0.76648000
 H                  6.14209900    2.44599200   -1.76678700
 H                  3.03570300    4.62882700    0.29033000
 H                  5.18085100    4.61432700   -0.99089600

1-B3LYP-singlet
 Fe                -0.51581700    0.00046400   -0.00068600
 C                  0.92062800   -2.09908100    1.65644200
 C                  1.39337300   -3.24050800    0.96169800
 C                  1.54003100   -1.74752200    2.88360500
 C                  2.41645600   -4.01358600    1.51857200
 C                  2.56100100   -2.53771800    3.40981500
 C                  2.99968400   -3.68152100    2.74080500
 H                  2.75772700   -4.89634700    0.98140500
 H                  3.01083100   -2.25792200    4.36033900
 H                  3.78462800   -4.30140000    3.16351100
 C                  1.01206100    1.57279100    2.02117200
 C                  1.68070000    0.75715800    2.94972500
 C                  1.59801200    2.70911900    1.45004300
 C                  2.99297000    1.11065600    3.28403800
 C                  2.91417900    3.01813100    1.81113500
 C                  3.60823500    2.22782500    2.72270900
 H                  3.53526400    0.48618300    3.98871400
 H                  3.39092200    3.88394700    1.36090700
 H                  4.62807600    2.48139100    2.99730000
 C                  0.92168100    2.09927000   -1.65632400
 C                  1.39536700    3.24015700   -0.96125600
 C                  1.54180900    1.74686400   -2.88284900
 C                  2.41976700    4.01204300   -1.51729700
 C                  2.56419900    2.53584500   -3.40822500
 C                  3.00362900    3.67920600   -2.73902500
 H                  2.76159700    4.89444700   -0.97990400
 H                  3.01452100    2.25539600   -4.35832400
 H                  3.78963200    4.29813700   -3.16115500
 C                  1.01228800   -1.57281700   -2.02115200
 C                  1.68153700   -0.75764200   -2.94961500
 C                  1.59748800   -2.70927700   -1.44957700
 C                  2.99375100   -1.11173100   -3.28347000
 C                  2.91369400   -3.01883400   -1.81008300
 C                  3.60836100   -2.22901700   -2.72162200
 H                  3.53654900   -0.48764900   -3.98809900
 H                  3.38994100   -3.88471000   -1.35944300
 H                  4.62820200   -2.48304600   -2.99578200
 C                  0.86462300   -3.55146000   -0.42221200
 H                 -0.20540100   -3.35313400   -0.47927700
 H                  1.02619500   -4.61077800   -0.64987500
 C                  1.07181400    0.48786000   -3.57561900
 H                  1.36126200    0.51880900   -4.63164100
 H                 -0.01638600    0.45510900   -3.52648000
 C                  1.07046500   -0.48806000    3.57587100
 H                  1.35975800   -0.51881700    4.63194400
 H                 -0.01772000   -0.45488000    3.52660200
 C                  0.86602400    3.55165800    0.42231000
 H                  1.02809500    4.61090700    0.64993400
 H                 -0.20413000    3.35386800    0.47879700
 C                 -1.30854400   -1.52588700   -2.65795800
 H                 -1.89729500   -2.39819700   -2.36807900
 H                 -1.94788100   -0.64672100   -2.72822700
 H                 -0.81237100   -1.70959000   -3.61162300
 C                 -1.30895200    1.52644800    2.65718200
 H                 -1.94828800    0.64725100    2.72717300
 H                 -0.81299200    1.70997100    3.61099500
 H                 -1.89770600    2.39879300    2.36741000
 O                 -0.30984800    1.27449800    1.64197900
 O                 -0.13565600    1.39792600   -1.25102900
 O                 -0.30962900   -1.27363900   -1.64261200
 O                 -0.13497600   -1.39564700    1.25057200
 C                 -2.32415800    0.00057300   -0.00077000
 C                 -3.10605000   -1.22325500   -0.23519000
 C                 -2.68930700   -2.47426000    0.26667500
 C                 -4.28799000   -1.17637500   -1.01302600
 C                 -3.42578400   -3.62652900    0.00249500
 H                 -1.78221100   -2.50324900    0.85872800
 C                 -4.99940900   -2.33628500   -1.30292500
 H                 -4.62418800   -0.22393600   -1.40970500
 C                 -4.57297300   -3.56752100   -0.79380700
 H                 -3.09429200   -4.57758300    0.40977000
 H                 -5.88929700   -2.28174300   -1.92359500
 H                 -5.13145100   -4.47224400   -1.01679800
 C                 -3.10628100    1.22417600    0.23407200
 C                 -4.28852700    1.17667300    1.01143000
 C                 -2.68954000    2.47555900   -0.26688900
 C                 -5.00027300    2.33628400    1.30169200
 H                 -4.62471600    0.22397300    1.40748100
 C                 -3.42633100    3.62754400   -0.00233800
 H                 -1.78211700    2.50506500   -0.85842900
 C                 -4.57384900    3.56788200    0.79343800
 H                 -5.89039600    2.28123600    1.92198200
 H                 -3.09481200    4.57890200   -0.40888200
 H                 -5.13258200    4.47237900    1.01670900

1-B3LYP-open-shell-singlet
 Fe                 0.53434300   -0.16604500   -0.14746300
 C                 -0.77315800    2.12086800    1.57926100
 C                 -1.09930100    3.36148100    0.97825400
 C                 -0.98039300    1.92563000    2.96518300
 C                 -1.64760800    4.37258600    1.77015700
 C                 -1.53106600    2.96016700    3.72321200
 C                 -1.86791800    4.18161000    3.13595100
 H                 -1.90263800    5.32458100    1.30936000
 H                 -1.69211300    2.80812000    4.78835600
 H                 -2.29241100    4.97941000    3.73815500
 C                 -0.88072400   -1.52093700    2.18401500
 C                 -1.41657400   -0.56700500    3.06124500
 C                 -1.63242800   -2.56752300    1.64161300
 C                 -2.76211100   -0.69742900    3.41410600
 C                 -2.97511300   -2.66578000    2.02713000
 C                 -3.53446500   -1.74470500    2.91020400
 H                 -3.20524500    0.04136800    4.07669700
 H                 -3.58644300   -3.45887900    1.60656400
 H                 -4.57852500   -1.83408700    3.19630200
 C                 -1.10942700   -2.17704500   -1.56547400
 C                 -1.63932700   -3.21984900   -0.76200100
 C                 -1.81908100   -1.79441200   -2.73347200
 C                 -2.77466900   -3.91377400   -1.18983600
 C                 -2.95163700   -2.50916700   -3.12754500
 C                 -3.42658400   -3.58390400   -2.37668600
 H                 -3.15103600   -4.73001400   -0.57661100
 H                 -3.46590600   -2.21687900   -4.04077500
 H                 -4.29740800   -4.14451500   -2.70302300
 C                 -1.18166900    1.55423100   -2.05983200
 C                 -1.96277700    0.69250200   -2.84114700
 C                 -1.71788300    2.65559000   -1.37825000
 C                 -3.33017300    0.97333300   -2.94579700
 C                 -3.09023100    2.89250100   -1.50032800
 C                 -3.89151400    2.06406400   -2.28485000
 H                 -3.95815600    0.30898700   -3.53275000
 H                 -3.52711400    3.73042700   -0.96335700
 H                 -4.95563100    2.26339300   -2.37368700
 C                 -0.85754800    3.55374100   -0.50732200
 H                  0.19345900    3.36583700   -0.73378700
 H                 -1.06309100    4.59892100   -0.76492800
 C                 -1.38355100   -0.55829200   -3.49112000
 H                 -1.73687600   -0.61701600   -4.52661400
 H                 -0.29444500   -0.51312100   -3.50306200
 C                 -0.58826000    0.59734500    3.57914900
 H                 -0.69820100    0.65975300    4.66761000
 H                  0.46780000    0.41302700    3.36534500
 C                 -1.04412000   -3.51109400    0.60066600
 H                 -1.26707300   -4.54536800    0.88621200
 H                  0.03924100   -3.39715900    0.56630700
 C                  1.00387200    1.77631800   -2.98142700
 H                  1.16753000    2.85222200   -2.85366800
 H                  1.95675700    1.25460600   -2.92537500
 H                  0.53268900    1.58829300   -3.95079700
 C                  1.36720500   -2.08211100    2.67691000
 H                  2.37285700   -1.74445700    2.43811900
 H                  1.12808200   -1.84002800    3.71730400
 H                  1.29773500   -3.16482600    2.52751900
 O                  0.45946800   -1.39536300    1.79835800
 O                  0.07295000   -1.60705500   -1.28840300
 O                  0.18160300    1.27087100   -1.91891500
 O                 -0.30752600    1.13347400    0.82942700
 C                  2.33066300   -0.16051600   -0.23024200
 C                  3.03681600    1.09063100   -0.54033100
 C                  2.58416000    2.32792300   -0.03640000
 C                  4.16479600    1.08946000   -1.39277000
 C                  3.22422800    3.51470700   -0.38194000
 H                  1.72954800    2.33688200    0.62811300
 C                  4.78288100    2.28245600   -1.75923900
 H                  4.52905700    0.14525800   -1.78503100
 C                  4.31636500    3.49994100   -1.25472000
 H                  2.86431200    4.45440400    0.02706200
 H                  5.63301700    2.26263800   -2.43518800
 H                  4.80397500    4.42903200   -1.53525600
 C                  3.15229300   -1.33911000    0.06698700
 C                  4.39218800   -1.21417800    0.73847600
 C                  2.70487400   -2.63338900   -0.27971700
 C                  5.13540500   -2.34126600    1.07684200
 H                  4.74924100   -0.22716000    1.01350900
 C                  3.47067100   -3.75337000    0.03188400
 H                  1.75510700   -2.72264800   -0.79565300
 C                  4.67856800   -3.61498000    0.72169700
 H                  6.07297900   -2.22887600    1.61379400
 H                  3.11787200   -4.74034200   -0.25370800
 H                  5.26212700   -4.49350200    0.98226500

1-B3LYP-triplet
 Fe                 0.52130700   -0.11858900   -0.14711600
 C                 -0.83943100    2.07379500    1.63783900
 C                 -1.23157200    3.30103400    1.04930100
 C                 -1.07562100    1.82856400    3.01178400
 C                 -1.86268900    4.25683100    1.84790400
 C                 -1.70975800    2.81000800    3.77446100
 C                 -2.10328900    4.02214300    3.20333600
 H                 -2.16740300    5.20014300    1.40016600
 H                 -1.89282400    2.62332000    4.83023100
 H                 -2.59062800    4.77925600    3.81038600
 C                 -0.84795300   -1.59936600    2.16865300
 C                 -1.43467600   -0.66795500    3.03872100
 C                 -1.57436000   -2.62726800    1.55576800
 C                 -2.79538200   -0.81061000    3.32286300
 C                 -2.93398600   -2.73734500    1.87091800
 C                 -3.53848700   -1.84555700    2.75469600
 H                 -3.27404800   -0.08771600    3.97828700
 H                 -3.52269800   -3.51509700    1.39306600
 H                 -4.59505500   -1.94484000    2.98635400
 C                 -1.03089900   -2.16766700   -1.62558400
 C                 -1.51397400   -3.25669500   -0.86009600
 C                 -1.71322100   -1.79535900   -2.80914000
 C                 -2.59074000   -4.00628500   -1.34325600
 C                 -2.78689700   -2.56757400   -3.25773600
 C                 -3.22007800   -3.68538800   -2.54508200
 H                 -2.93874400   -4.85759700   -0.76206500
 H                 -3.28749800   -2.28580200   -4.18167500
 H                 -4.04506100   -4.28799300   -2.91298500
 C                 -1.21673800    1.58207500   -2.05181400
 C                 -1.96307500    0.68539700   -2.82843700
 C                 -1.80824000    2.62186800   -1.31886400
 C                 -3.34895500    0.87425400   -2.88538900
 C                 -3.19607600    2.76918800   -1.39643400
 C                 -3.96215200    1.90986200   -2.18304600
 H                 -3.94905400    0.17944600   -3.46619200
 H                 -3.67314400    3.55718400   -0.81961600
 H                 -5.03943300    2.03819800   -2.23658800
 C                 -0.98511900    3.53788000   -0.42901800
 H                  0.07329500    3.39580600   -0.65223900
 H                 -1.23148500    4.57951400   -0.66352000
 C                 -1.32252500   -0.51453300   -3.51674800
 H                 -1.65948500   -0.55299600   -4.55859100
 H                 -0.23647700   -0.41636000   -3.51193600
 C                 -0.64436900    0.50201000    3.60306100
 H                 -0.77187800    0.53617300    4.69076000
 H                  0.41854000    0.35289200    3.39831300
 C                 -0.93868000   -3.53991800    0.51351900
 H                 -1.13437500   -4.58415500    0.78231000
 H                  0.14115300   -3.39223800    0.50566500
 C                  0.92663800    2.02132500   -2.99036400
 H                  0.83844300    3.11158400   -2.92145300
 H                  1.96485800    1.72949500   -2.84268100
 H                  0.57881100    1.68964300   -3.97464200
 C                  1.38916700   -2.15703200    2.73118300
 H                  2.40369900   -1.85768200    2.47558200
 H                  1.16942800   -1.89330900    3.77166800
 H                  1.28165500   -3.23935000    2.59924100
 O                  0.50325400   -1.45262900    1.84776600
 O                  0.09828300   -1.52269300   -1.28118900
 O                  0.16370300    1.39417500   -1.95002200
 O                 -0.27604500    1.13512200    0.89124100
 C                  2.43312000   -0.07533200   -0.20262400
 C                  3.06569700    1.19685800   -0.52206500
 C                  2.56027300    2.42746000   -0.04359000
 C                  4.20067800    1.23453400   -1.37082900
 C                  3.14670300    3.63427700   -0.41129300
 H                  1.70108200    2.41451200    0.61515700
 C                  4.77594200    2.44597700   -1.74313300
 H                  4.60697000    0.29982500   -1.74417700
 C                  4.25075200    3.65313800   -1.26946500
 H                  2.73964800    4.56492600   -0.02586600
 H                  5.63607000    2.45011300   -2.40698000
 H                  4.70069300    4.59714600   -1.56250400
 C                  3.22350900   -1.25618200    0.09685100
 C                  4.45188900   -1.13401600    0.79742100
 C                  2.79024400   -2.55738900   -0.25559900
 C                  5.19078200   -2.25934500    1.14788300
 H                  4.80216400   -0.14537500    1.07628400
 C                  3.54282400   -3.67556800    0.08831200
 H                  1.85902300   -2.65601300   -0.80014800
 C                  4.73990300   -3.53733100    0.79836400
 H                  6.12073700   -2.14175100    1.69740900
 H                  3.19235500   -4.66345100   -0.19790700
 H                  5.31805000   -4.41451200    1.07416000

1-B3LYP-quintet
 Fe                 0.59806100   -0.00022400   -0.00007900
 C                 -1.06388300    2.42006900    1.10913800
 C                 -1.51239500    3.42568200    0.22328800
 C                 -1.53176400    2.38035100    2.44189600
 C                 -2.42149500    4.37899000    0.68542900
 C                 -2.44001200    3.35095100    2.86877900
 C                 -2.88661400    4.35132700    2.00221100
 H                 -2.76400900    5.15655100    0.00578000
 H                 -2.79607900    3.32602700    3.89654800
 H                 -3.58703200    5.10436500    2.35081400
 C                 -1.06606000   -1.11545400    2.38767800
 C                 -1.73279000   -0.05778800    3.02383900
 C                 -1.71659800   -2.29733500    2.00430000
 C                 -3.09249900   -0.22347300    3.30852900
 C                 -3.07655100   -2.41945400    2.30975700
 C                 -3.75967000   -1.39761800    2.96551500
 H                 -3.62989700    0.59249900    3.78415700
 H                 -3.60179300   -3.31969900    2.00245200
 H                 -4.81574100   -1.50912700    3.19381100
 C                 -1.06468700   -2.41993200   -1.10913800
 C                 -1.51369700   -3.42526100   -0.22321300
 C                 -1.53279300   -2.37992500   -2.44180900
 C                 -2.42342700   -4.37803600   -0.68521300
 C                 -2.44167700   -3.34999300   -2.86855400
 C                 -2.88872100   -4.35011700   -2.00192600
 H                 -2.76630900   -5.15538200   -0.00550300
 H                 -2.79789900   -3.32484900   -3.89626300
 H                 -3.58962500   -5.10275000   -2.35042300
 C                 -1.06578000    1.11566300   -2.38765000
 C                 -1.73291300    0.05824700   -3.02381000
 C                 -1.71588000    2.29776000   -2.00420500
 C                 -3.09257800    0.22442500   -3.30842900
 C                 -3.07580300    2.42036800   -2.30958500
 C                 -3.75931600    1.39879300   -2.96534300
 H                 -3.63029200   -0.59134300   -3.78405200
 H                 -3.60070900    3.32079200   -2.00222800
 H                 -4.81535900    1.51068400   -3.19358200
 C                 -1.02017100    3.39386700   -1.21015200
 H                  0.05985300    3.22983500   -1.21585900
 H                 -1.21772200    4.36128500   -1.68513700
 C                 -1.05032100   -1.26317400   -3.34607700
 H                 -1.25715300   -1.52657500   -4.38940900
 H                  0.03092000   -1.15562800   -3.23450800
 C                 -1.04969300    1.26336800    3.34609800
 H                 -1.25635800    1.52681500    4.38945100
 H                  0.03150300    1.15538700    3.23446800
 C                 -1.02134400   -3.39369100    1.21018200
 H                 -1.21923700   -4.36104700    1.68515100
 H                  0.05874000   -3.23007700    1.21580000
 C                  1.21793100    1.41066200   -3.05248000
 H                  1.08262200    2.48130500   -3.24081300
 H                  2.21312500    1.23150400   -2.64677600
 H                  1.08231500    0.85455300   -3.98675000
 C                  1.21757900   -1.41130400    3.05237500
 H                  2.21282100   -1.23241300    2.64667300
 H                  1.08214500   -0.85523100    3.98669300
 H                  1.08195800   -2.48192200    3.24062900
 O                  0.28747200   -0.95649100    2.06150000
 O                 -0.16663500   -1.53392700   -0.69612700
 O                  0.28771400    0.95623500   -2.06153000
 O                 -0.16647400    1.53350600    0.69598400
 C                  2.59023300   -0.00039000   -0.00005900
 C                  3.33956300    1.24154600   -0.18480800
 C                  2.80236400    2.48363200    0.23713600
 C                  4.56836400    1.26796900   -0.89407400
 C                  3.46982900    3.67698000   -0.01324800
 H                  1.85058300    2.48650400    0.75640000
 C                  5.21527500    2.46966000   -1.16996600
 H                  4.99063900    0.33565500   -1.25445100
 C                  4.67558000    3.67911200   -0.72372600
 H                  3.04190400    4.61283000    0.33502100
 H                  6.14428500    2.46312500   -1.73341000
 H                  5.18509200    4.61511000   -0.93401300
 C                  3.33939900   -1.24242800    0.18468200
 C                  4.56821700   -1.26900800    0.89391200
 C                  2.80202100   -2.48444100   -0.23724700
 C                  5.21497800   -2.47078300    1.16978900
 H                  4.99062300   -0.33674800    1.25427500
 C                  3.46933800   -3.67787500    0.01312200
 H                  1.85021300   -2.48718600   -0.75646600
 C                  4.67510900   -3.68016400    0.72356600
 H                  6.14400200   -2.46437000    1.73321100
 H                  3.04128300   -4.61367300   -0.33512900
 H                  5.18450300   -4.61622900    0.93383900

1-PBE1PBE-singlet
 Fe                 0.50295000   -0.00006200   -0.00029900
 C                 -0.91278900    2.12443400    1.60754100
 C                 -1.37994100    3.24958600    0.89133800
 C                 -1.52932500    1.80758100    2.84052000
 C                 -2.39154700    4.04148800    1.43376200
 C                 -2.53887600    2.61492100    3.35324700
 C                 -2.97039300    3.74404100    2.66269100
 H                 -2.72634000    4.91551100    0.87779800
 H                 -2.98472600    2.35995100    4.31293100
 H                 -3.74751100    4.38049200    3.07488400
 C                 -1.00035400   -1.51407400    2.03673900
 C                 -1.66745800   -0.68128200    2.94605600
 C                 -1.58821800   -2.65767700    1.49039300
 C                 -2.97809200   -1.02413800    3.28308000
 C                 -2.90298300   -2.95440500    1.85194500
 C                 -3.59512700   -2.14603800    2.74313100
 H                 -3.51914500   -0.38336600    3.97460400
 H                 -3.38056400   -3.82841000    1.41758800
 H                 -4.61677600   -2.39003800    3.01960100
 C                 -0.91321300   -2.12448200   -1.60744200
 C                 -1.38038600   -3.24952500   -0.89106500
 C                 -1.53022000   -1.80744200   -2.84013400
 C                 -2.39238800   -4.04119400   -1.43307500
 C                 -2.54018200   -2.61454400   -3.35244800
 C                 -2.97166800   -3.74358700   -2.66176300
 H                 -2.72715100   -4.91515000   -0.87699000
 H                 -2.98638000   -2.35943400   -4.31193300
 H                 -3.74909700   -4.37985000   -3.07365900
 C                 -1.00103300    1.51406900   -2.03662600
 C                 -1.66843500    0.68134700   -2.94576400
 C                 -1.58864000    2.65769100   -1.49006200
 C                 -2.97915000    1.02425900   -3.28239400
 C                 -2.90351400    2.95447200   -1.85118400
 C                 -3.59596300    2.14616500   -2.74219100
 H                 -3.52044200    0.38354900   -3.97378800
 H                 -3.38093000    3.82847300   -1.41663700
 H                 -4.61768800    2.39022100   -3.01833100
 C                 -0.85607000    3.52328900   -0.49395900
 H                  0.21499500    3.32193300   -0.54945600
 H                 -1.01793500    4.57619200   -0.74943200
 C                 -1.06242400   -0.56694300   -3.55108400
 H                 -1.35311200   -0.61415800   -4.60622100
 H                  0.02698500   -0.53632900   -3.50197800
 C                 -1.06135600    0.56702800    3.55127200
 H                 -1.35181700    0.61417700    4.60647500
 H                  0.02804100    0.53645500    3.50194600
 C                 -0.85604100   -3.52332700    0.49403300
 H                 -1.01791000   -4.57622100    0.74954100
 H                  0.21505800   -3.32204200    0.54914200
 C                  1.29716000    1.42333100   -2.67788700
 H                  1.91632100    2.28580000   -2.42059200
 H                  1.91176200    0.52421000   -2.73749300
 H                  0.79321500    1.59905400   -3.62963500
 C                  1.29817800   -1.42334400    2.67705700
 H                  1.91262600   -0.52409800    2.73646100
 H                  0.79469700   -1.59926400    3.62901300
 H                  1.91741800   -2.28565300    2.41941800
 O                  0.31316200   -1.23246800    1.65131700
 O                  0.13219300   -1.40868500   -1.22046400
 O                  0.31259700    1.23226700   -1.65174100
 O                  0.13213100    1.40814900    1.22023400
 C                  2.29277800   -0.00009400   -0.00042100
 C                  3.07734200    1.21220900   -0.26027300
 C                  2.66418500    2.47013000    0.21375300
 C                  4.25850900    1.14118000   -1.02910100
 C                  3.40560700    3.61049300   -0.07086500
 H                  1.75521900    2.51126000    0.80645500
 C                  4.97358700    2.28900400   -1.34126900
 H                  4.59048200    0.17704600   -1.40297200
 C                  4.55130000    3.52894800   -0.86070800
 H                  3.07833400    4.57141100    0.31641100
 H                  5.86537900    2.21793400   -1.95753400
 H                  5.11462100    4.42635500   -1.10091700
 C                  3.07735500   -1.21235400    0.25955300
 C                  4.25870700   -1.14117000    1.02809000
 C                  2.66397400   -2.47040600   -0.21394700
 C                  4.97381900   -2.28893600    1.34038900
 H                  4.59081800   -0.17695100    1.40161700
 C                  3.40542200   -3.61071800    0.07080200
 H                  1.75481400   -2.51166600   -0.80634600
 C                  4.55134800   -3.52899600    0.86028700
 H                  5.86577400   -2.21773300    1.95640100
 H                  3.07798400   -4.57173900   -0.31608100
 H                  5.11469200   -4.42636000    1.10060200

1-PBE1PBE-open-shell-singlet
 Fe                 0.50294000   -0.00006300   -0.00029500
 C                 -0.91280400    2.12447000    1.60749800
 C                 -1.37995800    3.24960800    0.89127600
 C                 -1.52934200    1.80763000    2.84047800
 C                 -2.39156600    4.04151700    1.43368600
 C                 -2.53889600    2.61497500    3.35319200
 C                 -2.97041400    3.74408400    2.66261900
 H                 -2.72636200    4.91553200    0.87771200
 H                 -2.98475100    2.36001800    4.31287700
 H                 -3.74753200    4.38054100    3.07480200
 C                 -1.00037400   -1.51404100    2.03675800
 C                 -1.66748400   -0.68122600    2.94604500
 C                 -1.58822800   -2.65765500    1.49042800
 C                 -2.97812600   -1.02406700    3.28305500
 C                 -2.90300100   -2.95436900    1.85196700
 C                 -3.59515600   -2.14597700    2.74312000
 H                 -3.51919000   -0.38327600    3.97455300
 H                 -3.38058000   -3.82838200    1.41762200
 H                 -4.61681200   -2.38996400    3.01957800
 C                 -0.91320100   -2.12452900   -1.60740200
 C                 -1.38037900   -3.24956000   -0.89101100
 C                 -1.53019700   -1.80750500   -2.84010100
 C                 -2.39237300   -4.04124000   -1.43301800
 C                 -2.54015400   -2.61461600   -3.35241300
 C                 -2.97164200   -3.74365100   -2.66171600
 H                 -2.72713900   -4.91519000   -0.87692500
 H                 -2.98634700   -2.35952200   -4.31190400
 H                 -3.74906300   -4.37992300   -3.07361200
 C                 -1.00103600    1.51402700   -2.03665100
 C                 -1.66843000    0.68127800   -2.94576500
 C                 -1.58864500    2.65765500   -1.49010700
 C                 -2.97915300    1.02416500   -3.28239000
 C                 -2.90352600    2.95441300   -1.85122500
 C                 -3.59597400    2.14607600   -2.74220600
 H                 -3.52044700    0.38343300   -3.97376200
 H                 -3.38095000    3.82841700   -1.41669300
 H                 -4.61770500    2.39011300   -3.01834000
 C                 -0.85608200    3.52328700   -0.49402400
 H                  0.21498300    3.32193700   -0.54951400
 H                 -1.01796200    4.57618000   -0.74952700
 C                 -1.06240300   -0.56701400   -3.55106500
 H                 -1.35308700   -0.61424300   -4.60620200
 H                  0.02700400   -0.53638500   -3.50194700
 C                 -1.06137800    0.56708800    3.55124800
 H                 -1.35184500    0.61424900    4.60644900
 H                  0.02801800    0.53650400    3.50192300
 C                 -0.85604400   -3.52333500    0.49409700
 H                 -1.01792600   -4.57621900    0.74963200
 H                  0.21505400   -3.32205100    0.54921200
 C                  1.29716800    1.42328500   -2.67791200
 H                  1.91632500    2.28575600   -2.42062200
 H                  1.91176400    0.52415900   -2.73749500
 H                  0.79321800    1.59899200   -3.62966000
 C                  1.29815700   -1.42328200    2.67710800
 H                  1.91258900   -0.52402500    2.73649200
 H                  0.79465600   -1.59918500    3.62905600
 H                  1.91740500   -2.28559100    2.41949000
 O                  0.31314800   -1.23243800    1.65134700
 O                  0.13221400   -1.40873800   -1.22042800
 O                  0.31259900    1.23223600   -1.65176300
 O                  0.13213000    1.40819500    1.22020500
 C                  2.29279300   -0.00009200   -0.00041100
 C                  3.07734100    1.21220900   -0.26027900
 C                  2.66416900    2.47014000    0.21371300
 C                  4.25851800    1.14117500   -1.02909500
 C                  3.40558600    3.61050000   -0.07092000
 H                  1.75519800    2.51127400    0.80640900
 C                  4.97358800    2.28899800   -1.34128200
 H                  4.59050100    0.17703600   -1.40294400
 C                  4.55128800    3.52894800   -0.86075100
 H                  3.07830400    4.57142400    0.31633400
 H                  5.86538500    2.21792200   -1.95753800
 H                  5.11460500    4.42635400   -1.10097200
 C                  3.07737700   -1.21233500    0.25958100
 C                  4.25873000   -1.14112300    1.02811600
 C                  2.66401900   -2.47040200   -0.21390200
 C                  4.97386100   -2.28887300    1.34043200
 H                  4.59082500   -0.17689400    1.40163200
 C                  3.40548700   -3.61069600    0.07086100
 H                  1.75486400   -2.51168400   -0.80631000
 C                  4.55141200   -3.52894500    0.86034600
 H                  5.86581400   -2.21764700    1.95644500
 H                  3.07807000   -4.57172700   -0.31601400
 H                  5.11477300   -4.42629600    1.10067200

1-PBE1PBE-triplet
 Fe                 0.51257700   -0.11595500   -0.13865800
 C                 -0.84255200    2.10842600    1.58851300
 C                 -1.23834900    3.31643000    0.97345700
 C                 -1.08517700    1.89322000    2.96195400
 C                 -1.87604800    4.28459900    1.74522900
 C                 -1.72541900    2.88505900    3.69899300
 C                 -2.12053500    4.07971600    3.10121100
 H                 -2.18263600    5.21631300    1.27425800
 H                 -1.91152600    2.71985600    4.75814600
 H                 -2.61326100    4.84812700    3.68936200
 C                 -0.84857000   -1.53222000    2.17613400
 C                 -1.43714000   -0.58710500    3.02486600
 C                 -1.57079400   -2.57310100    1.58781200
 C                 -2.79553000   -0.72362500    3.30575100
 C                 -2.92816000   -2.67557300    1.89860000
 C                 -3.53468700   -1.76688900    2.75746500
 H                 -3.27636500    0.01349800    3.94408300
 H                 -3.51465500   -3.46430200    1.43504300
 H                 -4.59251100   -1.86030200    2.98572200
 C                 -1.01822500   -2.19782400   -1.57627600
 C                 -1.49982600   -3.26957600   -0.79402700
 C                 -1.69149200   -1.85758200   -2.76915600
 C                 -2.56340800   -4.03657200   -1.26836500
 C                 -2.75238500   -2.64515600   -3.21040300
 C                 -3.18221500   -3.74831900   -2.47989500
 H                 -2.90879200   -4.87849200   -0.67134500
 H                 -3.24500100   -2.38739700   -4.14603300
 H                 -3.99833000   -4.36587600   -2.84254000
 C                 -1.20189900    1.51937700   -2.06579500
 C                 -1.94145700    0.60732700   -2.82517700
 C                 -1.79846800    2.57238500   -1.36222000
 C                 -3.32421600    0.78957000   -2.88948300
 C                 -3.18300500    2.71235200   -1.44658700
 C                 -3.94168600    1.83481200   -2.21324700
 H                 -3.91990000    0.07969600   -3.45735900
 H                 -3.66411300    3.51168100   -0.88835900
 H                 -5.01939000    1.95710400   -2.27174500
 C                 -0.98445800    3.51165600   -0.50141500
 H                  0.07658200    3.36177800   -0.71517700
 H                 -1.22941200    4.54588600   -0.76847200
 C                 -1.29812300   -0.59418200   -3.49021700
 H                 -1.62627200   -0.64714500   -4.53428000
 H                 -0.21068900   -0.49595900   -3.47564100
 C                 -0.65157400    0.58474100    3.57150100
 H                 -0.77838000    0.63394900    4.65878500
 H                  0.41227000    0.43435400    3.36630600
 C                 -0.93243200   -3.51139500    0.58223800
 H                 -1.12711400   -4.54753000    0.88146400
 H                  0.14881000   -3.36050500    0.57359300
 C                  0.92024700    1.94668400   -3.00235000
 H                  0.80725200    3.03647600   -2.96912900
 H                  1.96567500    1.68446800   -2.84184500
 H                  0.58610200    1.57754500   -3.97823100
 C                  1.36533200   -2.07331400    2.75546200
 H                  2.38571600   -1.79806000    2.49111800
 H                  1.15018900   -1.77289700    3.78714300
 H                  1.24311600   -3.15822100    2.66073300
 O                  0.49442400   -1.39214800    1.85687900
 O                  0.09463200   -1.54058200   -1.23713600
 O                  0.16997800    1.34032200   -1.95558300
 O                 -0.26615700    1.16530000    0.87360700
 C                  2.44043600   -0.07552000   -0.19385900
 C                  3.06220000    1.18853800   -0.53158700
 C                  2.55255800    2.42176100   -0.07631400
 C                  4.19853000    1.21163600   -1.37306500
 C                  3.13875400    3.61994000   -0.45993000
 H                  1.68968200    2.41629800    0.58090900
 C                  4.77433700    2.41443000   -1.75836500
 H                  4.60600200    0.26959700   -1.72846300
 C                  4.24565100    3.62530300   -1.30871600
 H                  2.72888700    4.55647900   -0.09184000
 H                  5.63930300    2.40900800   -2.41590100
 H                  4.69684500    4.56489300   -1.61391200
 C                  3.21341800   -1.25443100    0.12344300
 C                  4.43559100   -1.12666300    0.82609200
 C                  2.77396300   -2.55357300   -0.21180700
 C                  5.16458100   -2.24804100    1.19515100
 H                  4.78809100   -0.13394500    1.09041100
 C                  3.51584800   -3.66782500    0.15427900
 H                  1.84410200   -2.65212400   -0.76278200
 C                  4.70743600   -3.52536800    0.86564500
 H                  6.09345500   -2.12757200    1.74587300
 H                  3.16099600   -4.65807600   -0.11818500
 H                  5.27894700   -4.40155100    1.15805500

1-PBE1PBE-quintet
 Fe                 0.59424200   -0.00001400    0.00003900
 C                 -1.06495900   -2.40792500   -1.10441300
 C                 -1.50461900   -3.41607800   -0.22401800
 C                 -1.51999400   -2.37780000   -2.43712900
 C                 -2.39414500   -4.38043800   -0.69080500
 C                 -2.40855900   -3.35874300   -2.86985000
 C                 -2.84793000   -4.36099400   -2.00773900
 H                 -2.72908600   -5.16297000   -0.01265600
 H                 -2.75404600   -3.34058600   -3.90165500
 H                 -3.53457900   -5.12433300   -2.36107000
 C                 -1.05981800    1.10254700   -2.36533700
 C                 -1.72384200    0.04804500   -3.00188300
 C                 -1.71081400    2.28062500   -1.98368200
 C                 -3.08091300    0.21026500   -3.28300700
 C                 -3.06810500    2.39945800   -2.28524600
 C                 -3.74859400    1.37904700   -2.93803600
 H                 -3.61683800   -0.60713700   -3.75879800
 H                 -3.59421300    3.29925900   -1.97660000
 H                 -4.80556900    1.48790500   -3.16321900
 C                 -1.06510200    2.40785400    1.10439400
 C                 -1.50476500    3.41600700    0.22399200
 C                 -1.52016500    2.37771600    2.43709700
 C                 -2.39432200    4.38034400    0.69076200
 C                 -2.40876300    3.35863800    2.86980200
 C                 -2.84813800    4.36088200    2.00768700
 H                 -2.72926500    5.16287200    0.01260900
 H                 -2.75427300    3.34046800    3.90159800
 H                 -3.53481300    5.12420200    2.36100700
 C                 -1.05984600   -1.10259100    2.36530000
 C                 -1.72393500   -0.04813900    3.00185600
 C                 -1.71075800   -2.28072500    1.98366600
 C                 -3.08099200   -0.21045200    3.28299600
 C                 -3.06803700   -2.39965100    2.28525000
 C                 -3.74859300   -1.37928300    2.93803800
 H                 -3.61696500    0.60691100    3.75880000
 H                 -3.59408400   -3.29949400    1.97662100
 H                 -4.80555600   -1.48821800    3.16323700
 C                 -1.01720200   -3.37638200    1.20270900
 H                  0.06411800   -3.21173700    1.20882200
 H                 -1.21453800   -4.34101500    1.68342800
 C                 -1.04022000    1.26185500    3.33054000
 H                 -1.24292900    1.51978400    4.37603400
 H                  0.04157800    1.15275400    3.21407200
 C                 -1.04006000   -1.26192000   -3.33055500
 H                 -1.24272700   -1.51985100   -4.37605700
 H                  0.04172900   -1.15278300   -3.21404800
 C                 -1.01731600    3.37631900   -1.20272400
 H                 -1.21467500    4.34093900   -1.68345900
 H                  0.06400900    3.21170500   -1.20881400
 C                  1.19989300   -1.39750300    3.03663000
 H                  1.06367800   -2.46837500    3.22276300
 H                  2.20124600   -1.21784000    2.64480100
 H                  1.05258300   -0.84283600    3.96992200
 C                  1.19988800    1.39762400   -3.03671400
 H                  2.20125900    1.21767700   -2.64506300
 H                  1.05234000    0.84320300   -3.97011200
 H                  1.06386900    2.46857000   -3.22258000
 O                  0.28570300    0.94704300   -2.04361300
 O                 -0.18733900    1.51362900    0.68915500
 O                  0.28565700   -0.94696400    2.04355400
 O                 -0.18721600   -1.51368100   -0.68916800
 C                  2.57461700    0.00003400    0.00005800
 C                  3.32012100   -1.23631800    0.20457100
 C                  2.78000700   -2.48045000   -0.19068300
 C                  4.55001100   -1.25015100    0.90270300
 C                  3.44516700   -3.66779000    0.07711500
 H                  1.82585000   -2.49013700   -0.70920400
 C                  5.19690300   -2.44453000    1.19311800
 H                  4.97416800   -0.30997700    1.24294000
 C                  4.65334400   -3.65846200    0.77559800
 H                  3.01308500   -4.60901500   -0.25135300
 H                  6.13082200   -2.42871600    1.74833400
 H                  5.16374200   -4.59102500    0.99878100
 C                  3.31998500    1.23646700   -0.20447000
 C                  4.54986400    1.25043100   -0.90261700
 C                  2.77971900    2.48054000    0.19075100
 C                  5.19660300    2.44488200   -1.19307600
 H                  4.97413600    0.31030100   -1.24283100
 C                  3.44472500    3.66795600   -0.07709300
 H                  1.82555800    2.49012400    0.70926800
 C                  4.65289500    3.65875900   -0.77558800
 H                  6.13051700    2.42916900   -1.74830300
 H                  3.01252400    4.60913600    0.25134700
 H                  5.16317100    4.59138000   -0.99880900

1-TPSSh-singlet
 Fe                 0.49903000   -0.00013800   -0.00015800
 C                 -0.92292500    2.15599700    1.58048500
 C                 -1.35871800    3.28085000    0.83807700
 C                 -1.54846700    1.87395600    2.82227800
 C                 -2.36199400    4.10388200    1.36360400
 C                 -2.54851600    2.71100700    3.31742600
 C                 -2.95572300    3.83845800    2.59851400
 H                 -2.67696000    4.97392100    0.79025400
 H                 -3.00347000    2.48316200    4.27947400
 H                 -3.72263400    4.49773600    2.99372500
 C                 -0.99843000   -1.47571900    2.06087900
 C                 -1.67425800   -0.62751000    2.95722300
 C                 -1.57803700   -2.63794900    1.53359900
 C                 -2.99022000   -0.97590400    3.29248500
 C                 -2.89777500   -2.93766900    1.89241700
 C                 -3.60206600   -2.11345800    2.76714500
 H                 -3.53786300   -0.32759300    3.97156600
 H                 -3.36624900   -3.82372200    1.47332500
 H                 -4.62367600   -2.35732200    3.04336900
 C                 -0.92304600   -2.15613400   -1.58043800
 C                 -1.35907700   -3.28085900   -0.83795800
 C                 -1.54880400   -1.87385800   -2.82206800
 C                 -2.36267900   -4.10360400   -1.36329500
 C                 -2.54919400   -2.71062300   -3.31702900
 C                 -2.95656700   -3.83798800   -2.59808800
 H                 -2.67778100   -4.97356400   -0.78989900
 H                 -3.00428200   -2.48261700   -4.27897600
 H                 -3.72373500   -4.49704000   -2.99317500
 C                 -0.99859700    1.47566700   -2.06085200
 C                 -1.67453400    0.62755400   -2.95718400
 C                 -1.57803000    2.63793100   -1.53348500
 C                 -2.99047400    0.97607100   -3.29238200
 C                 -2.89776700    2.93777600   -1.89221000
 C                 -3.60217400    2.11366600   -2.76694300
 H                 -3.53821900    0.32784900   -3.97146500
 H                 -3.36614300    3.82384700   -1.47304600
 H                 -4.62377700    2.35764000   -3.04309700
 C                 -0.82544200    3.52032600   -0.55673500
 H                  0.24069400    3.29605300   -0.60940300
 H                 -0.97267700    4.56991000   -0.83443200
 C                 -1.08706400   -0.63956000   -3.56180500
 H                 -1.40396300   -0.69701100   -4.60902600
 H                  0.00292900   -0.61601300   -3.53656000
 C                 -1.08678600    0.63957800    3.56192300
 H                 -1.40373300    0.69696200    4.60913400
 H                  0.00320600    0.61601700    3.53675200
 C                 -0.82565700   -3.52045200    0.55677900
 H                 -0.97301800   -4.57001500    0.83448700
 H                  0.24051000   -3.29631600    0.60932100
 C                  1.32162400    1.27858100   -2.71268100
 H                  1.99509700    2.10646300   -2.48822500
 H                  1.86359700    0.33276500   -2.72677200
 H                  0.81213500    1.45172300   -3.66112200
 C                  1.32183200   -1.27836500    2.71253900
 H                  1.86341400   -0.33231900    2.72658400
 H                  0.81242900   -1.45168500    3.66099500
 H                  1.99565400   -2.10596800    2.48812600
 O                  0.32713800   -1.20975900    1.65524100
 O                  0.11145000   -1.38866900   -1.22746400
 O                  0.32696400    1.20944600   -1.65538200
 O                  0.11109700    1.38798600    1.22738800
 C                  2.29703100   -0.00012700   -0.00019100
 C                  3.07531400    1.21621400   -0.27810600
 C                  2.64504400    2.48735000    0.16091700
 C                  4.27044700    1.14150700   -1.03678800
 C                  3.37682200    3.63299100   -0.14830100
 H                  1.73347600    2.53553900    0.74679600
 C                  4.98141400    2.29279900   -1.36650700
 H                  4.61484800    0.17277800   -1.38623500
 C                  4.53827600    3.54535700   -0.92363300
 H                  3.03323000    4.59949900    0.20976300
 H                  5.88195500    2.21548100   -1.96931800
 H                  5.09439300    4.44245100   -1.18039300
 C                  3.07546000   -1.21634100    0.27782200
 C                  4.27066400   -1.14142000    1.03637900
 C                  2.64525900   -2.48758200   -0.16098300
 C                  4.98177700   -2.29260100    1.36617000
 H                  4.61499900   -0.17262200    1.38569100
 C                  3.37718300   -3.63310700    0.14830500
 H                  1.73364200   -2.53592100   -0.74677800
 C                  4.53871500   -3.54525800    0.92349700
 H                  5.88236700   -2.21512100    1.96888600
 H                  3.03365200   -4.59969700   -0.20959900
 H                  5.09494800   -4.44226500    1.18031200

1-TPSSh-open-shell-singlet
 Fe                 0.49904400   -0.00013000   -0.00015100
 C                 -0.92298600    2.15607300    1.58038800
 C                 -1.35879000    3.28088200    0.83791800
 C                 -1.54849700    1.87410500    2.82221100
 C                 -2.36205900    4.10394000    1.36341100
 C                 -2.54854200    2.71118100    3.31732500
 C                 -2.95576800    3.83858500    2.59834900
 H                 -2.67704000    4.97394500    0.79001500
 H                 -3.00347900    2.48339500    4.27939500
 H                 -3.72267800    4.49788100    2.99353100
 C                 -0.99842000   -1.47560200    2.06095900
 C                 -1.67425100   -0.62735300    2.95726600
 C                 -1.57803500   -2.63784500    1.53371800
 C                 -2.99021600   -0.97572800    3.29253600
 C                 -2.89777900   -2.93754200    1.89253700
 C                 -3.60206900   -2.11329600    2.76723200
 H                 -3.53785900   -0.32738800    3.97159000
 H                 -3.36625700   -3.82360500    1.47347100
 H                 -4.62368300   -2.35714100    3.04345800
 C                 -0.92303000   -2.15622600   -1.58034600
 C                 -1.35906400   -3.28091400   -0.83781000
 C                 -1.54874200   -1.87403300   -2.82201500
 C                 -2.36263500   -4.10370500   -1.36313000
 C                 -2.54910600   -2.71084300   -3.31695800
 C                 -2.95648600   -3.83816900   -2.59796100
 H                 -2.67774500   -4.97363600   -0.78969400
 H                 -3.00416600   -2.48290300   -4.27893400
 H                 -3.72363400   -4.49725400   -2.99303200
 C                 -0.99859000    1.47553300   -2.06093600
 C                 -1.67449600    0.62736800   -2.95724300
 C                 -1.57806000    2.63780100   -1.53361800
 C                 -2.99044000    0.97584000   -3.29247200
 C                 -2.89780300    2.93759600   -1.89236500
 C                 -3.60217800    2.11343600   -2.76707900
 H                 -3.53815900    0.32757900   -3.97153900
 H                 -3.36620800    3.82366700   -1.47323500
 H                 -4.62378500    2.35737300   -3.04325300
 C                 -0.82550600    3.52027000   -0.55690500
 H                  0.24063600    3.29601600   -0.60953700
 H                 -0.97275400    4.56983300   -0.83467600
 C                 -1.08699400   -0.63976400   -3.56179800
 H                 -1.40386900   -0.69726600   -4.60902400
 H                  0.00299900   -0.61620200   -3.53652600
 C                 -1.08679100    0.63976900    3.56191100
 H                 -1.40373500    0.69719600    4.60912100
 H                  0.00320200    0.61622100    3.53673400
 C                 -0.82565800   -3.52040900    0.55694800
 H                 -0.97301700   -4.56995400    0.83472800
 H                  0.24051000   -3.29627100    0.60947600
 C                  1.32164400    1.27848100   -2.71273100
 H                  1.99510100    2.10637800   -2.48828700
 H                  1.86363300    0.33267300   -2.72679000
 H                  0.81215600    1.45158900   -3.66117900
 C                  1.32184700   -1.27823700    2.71261400
 H                  1.86342500   -0.33218800    2.72663500
 H                  0.81244200   -1.45153700    3.66107100
 H                  1.99567300   -2.10584000    2.48821600
 O                  0.32715000   -1.20965800    1.65531200
 O                  0.11142000   -1.38870400   -1.22737900
 O                  0.32697200    1.20935500   -1.65543900
 O                  0.11100900    1.38802400    1.22731400
 C                  2.29704400   -0.00010200   -0.00017300
 C                  3.07531800    1.21624100   -0.27812400
 C                  2.64501300    2.48739200    0.16082700
 C                  4.27046300    1.14152400   -1.03678200
 C                  3.37678100    3.63303300   -0.14841900
 H                  1.73342600    2.53559700    0.74667500
 C                  4.98142400    2.29281400   -1.36652600
 H                  4.61488700    0.17278800   -1.38618600
 C                  4.53825700    3.54538500   -0.92371500
 H                  3.03316100    4.59955100    0.20959100
 H                  5.88198100    2.21548500   -1.96931200
 H                  5.09437000    4.44247500   -1.18049900
 C                  3.07547500   -1.21630700    0.27787800
 C                  4.27066400   -1.14138100    1.03645500
 C                  2.64527200   -2.48755700   -0.16090900
 C                  4.98177100   -2.29255900    1.36626800
 H                  4.61499400   -0.17258100    1.38576700
 C                  3.37718900   -3.63308000    0.14840300
 H                  1.73366600   -2.53590500   -0.74672100
 C                  4.53871300   -3.54522300    0.92360600
 H                  5.88235400   -2.21507300    1.96899400
 H                  3.03366000   -4.59967400   -0.20949200
 H                  5.09494500   -4.44222500    1.18043900

1-TPSSh-triplet
 Fe                 0.50089900   -0.12253000   -0.16134100
 C                 -0.81278300    2.08396700    1.63051300
 C                 -1.20536700    3.31057200    1.04075000
 C                 -1.00759300    1.85427600    3.01355900
 C                 -1.80320400    4.28233400    1.84807400
 C                 -1.60869700    2.85061700    3.78626600
 C                 -2.00696400    4.06238500    3.21367200
 H                 -2.10899900    5.22495600    1.39915400
 H                 -1.76057100    2.67567800    4.84914400
 H                 -2.46757200    4.83081100    3.82728500
 C                 -0.80350700   -1.57097200    2.17447300
 C                 -1.37759200   -0.63333100    3.04725200
 C                 -1.53557000   -2.60525300    1.57838800
 C                 -2.73805100   -0.76845900    3.34321500
 C                 -2.89447300   -2.70874000    1.90500900
 C                 -3.48926600   -1.80608300    2.78687600
 H                 -3.20958900   -0.03979700    3.99768400
 H                 -3.48994200   -3.48906800    1.43915300
 H                 -4.54443700   -1.89965800    3.02676800
 C                 -1.03861500   -2.17668800   -1.60327200
 C                 -1.50090500   -3.26243100   -0.82013800
 C                 -1.74292100   -1.81767200   -2.77833100
 C                 -2.58269500   -4.02283700   -1.27817800
 C                 -2.82186700   -2.59876200   -3.20250300
 C                 -3.23594000   -3.71467300   -2.47242700
 H                 -2.91369500   -4.87226900   -0.68385600
 H                 -3.33872400   -2.32677200   -4.12071500
 H                 -4.06309600   -4.32549200   -2.82129400
 C                 -1.24935100    1.55430600   -2.03522100
 C                 -2.00247700    0.65322400   -2.80133900
 C                 -1.83246200    2.59929700   -1.30150400
 C                 -3.39124600    0.83693400   -2.83826000
 C                 -3.22331000    2.74108500   -1.35742000
 C                 -3.99819600    1.87343300   -2.12890900
 H                 -3.99766800    0.13903500   -3.40932100
 H                 -3.69478500    3.53127800   -0.77869000
 H                 -5.07661700    1.99700300   -2.16654300
 C                 -0.98924600    3.52681100   -0.44432100
 H                  0.06387900    3.36775100   -0.68778000
 H                 -1.23466900    4.56663700   -0.68866000
 C                 -1.36222700   -0.54145600   -3.49781800
 H                 -1.70842100   -0.58403500   -4.53658500
 H                 -0.27524600   -0.43861100   -3.49455100
 C                 -0.56782000    0.52879700    3.59830800
 H                 -0.67004000    0.56436500    4.68880000
 H                  0.48855100    0.37169300    3.36228700
 C                 -0.90036600   -3.52685400    0.54490800
 H                 -1.07829400   -4.57046800    0.82861800
 H                  0.17754600   -3.35642400    0.52069900
 C                  0.87989600    1.98223300   -3.01295000
 H                  0.79084100    3.07244300   -2.95153500
 H                  1.91873800    1.68690000   -2.87654600
 H                  0.50709600    1.63531300   -3.98235900
 C                  1.43312900   -2.13236500    2.72396800
 H                  2.44669800   -1.83434900    2.46238600
 H                  1.20930300   -1.85985900    3.76111100
 H                  1.31669000   -3.21348000    2.59273400
 O                  0.54590200   -1.42538100    1.83531400
 O                  0.10146000   -1.52720400   -1.29257100
 O                  0.13475300    1.36825900   -1.94535500
 O                 -0.28878000    1.12818000    0.87230800
 C                  2.38792000   -0.07993700   -0.23573300
 C                  3.02719300    1.18530800   -0.57974700
 C                  2.52142100    2.42364200   -0.12103600
 C                  4.16203400    1.20568500   -1.43034400
 C                  3.10807400    3.62531300   -0.51025000
 H                  1.66507700    2.41738800    0.54386900
 C                  4.73586300    2.41214900   -1.82695200
 H                  4.56583200    0.26304100   -1.78773500
 C                  4.21076500    3.62831600   -1.37289900
 H                  2.70378400    4.56278200   -0.13865400
 H                  5.59424800    2.40516200   -2.49298300
 H                  4.66020000    4.56689900   -1.68354600
 C                  3.19463200   -1.24946100    0.07990100
 C                  4.42942200   -1.10426100    0.76547000
 C                  2.76333900   -2.55911500   -0.24278500
 C                  5.17604000   -2.22021500    1.13631800
 H                  4.77500500   -0.10677500    1.01999900
 C                  3.52489100   -3.66792100    0.11766000
 H                  1.82761100   -2.66820000   -0.78021300
 C                  4.72698400   -3.50835600    0.81761100
 H                  6.10916600   -2.08768500    1.67690800
 H                  3.17806300   -4.66340000   -0.14566100
 H                  5.31062500   -4.37688800    1.10881100

1-TPSSh-quintet
 Fe                 0.59059700   -0.00040400   -0.00020200
 C                 -1.06545200    2.42709300    1.09997600
 C                 -1.50510200    3.43606900    0.21291200
 C                 -1.52087300    2.39695800    2.43734500
 C                 -2.40196600    4.40152300    0.67733300
 C                 -2.41630700    3.37938400    2.86813700
 C                 -2.85911000    4.38181700    1.99903500
 H                 -2.73909500    5.18148700   -0.00254100
 H                 -2.76363000    3.36273200    3.89926000
 H                 -3.54885400    5.14358200    2.34990500
 C                 -1.06405400   -1.09826000    2.37212800
 C                 -1.72795300   -0.03651700    3.00571500
 C                 -1.71479700   -2.28247200    1.99389500
 C                 -3.09111600   -0.19589600    3.28450100
 C                 -3.07826000   -2.39846800    2.29294300
 C                 -3.76152700   -1.36982400    2.94104500
 H                 -3.62755000    0.62326600    3.75632300
 H                 -3.60500300   -3.29913300    1.98847600
 H                 -4.81913600   -1.47641900    3.16404900
 C                 -1.06695200   -2.42679900   -1.09997800
 C                 -1.50743900   -3.43524500   -0.21272500
 C                 -1.52293900   -2.39612000   -2.43714200
 C                 -2.40554300   -4.39971700   -0.67679500
 C                 -2.41961900   -3.37756500   -2.86758600
 C                 -2.86315500   -4.37953300   -1.99832600
 H                 -2.74329900   -5.17928500    0.00322200
 H                 -2.76735800   -3.36051000   -3.89856200
 H                 -3.55385400   -5.14055400   -2.34893200
 C                 -1.06378500    1.09871700   -2.37207400
 C                 -1.72846800    0.03741900   -3.00558000
 C                 -1.71371200    2.28332400   -1.99366800
 C                 -3.09158100    0.19767800   -3.28411500
 C                 -3.07715900    2.40018500   -2.29243000
 C                 -3.76119300    1.37200300   -2.94046100
 H                 -3.62862200   -0.62111800   -3.75588100
 H                 -3.60327500    3.30116400   -1.98781000
 H                 -4.81877800    1.47927100   -3.16325600
 C                 -1.01034400    3.38706600   -1.21824400
 H                  0.06864700    3.20765400   -1.21827200
 H                 -1.20025000    4.34966400   -1.70638900
 C                 -1.03582400   -1.27672600   -3.33388900
 H                 -1.23198700   -1.53538100   -4.38064600
 H                  0.04396700   -1.16240700   -3.20487000
 C                 -1.03439500    1.27716000    3.33393400
 H                 -1.23017700    1.53590200    4.38074100
 H                  0.04529900    1.16210800    3.20471300
 C                 -1.01229600   -3.38666300    1.21831000
 H                 -1.20274500   -4.34914800    1.70646500
 H                  0.06681100   -3.20796100    1.21809000
 C                  1.21935100    1.38659200   -3.04923200
 H                  1.08673500    2.45771300   -3.23370000
 H                  2.21403800    1.19655900   -2.64826700
 H                  1.06415000    0.82749600   -3.97807100
 C                  1.21899700   -1.38775000    3.04883300
 H                  2.21374400   -1.19810500    2.64783400
 H                  1.06415100   -0.82882100    3.97783100
 H                  1.08587300   -2.45885400    3.23304100
 O                  0.29230100   -0.94119400    2.04407300
 O                 -0.18057900   -1.52943200   -0.68235600
 O                  0.29253100    0.94078000   -2.04425800
 O                 -0.18037200    1.52866200    0.68198500
 C                  2.57465100   -0.00073100   -0.00019800
 C                  3.32610400    1.23714800   -0.20304900
 C                  2.78094600    2.48668300    0.18826800
 C                  4.56173300    1.25047000   -0.90362400
 C                  3.44681600    3.67768900   -0.08293800
 H                  1.82562000    2.49317400    0.70357400
 C                  5.20773300    2.44936200   -1.20015100
 H                  4.98606800    0.30998500   -1.24238200
 C                  4.65983400    3.66778900   -0.78437100
 H                  3.01380400    4.61968500    0.24169300
 H                  6.14109100    2.43415600   -1.75620900
 H                  5.16815100    4.60049000   -1.01125900
 C                  3.32569400   -1.23884100    0.20263900
 C                  4.56152700   -1.25255400    0.90284800
 C                  2.77983500   -2.48821300   -0.18822200
 C                  5.20710600   -2.45166700    1.19939300
 H                  4.98636800   -0.31219000    1.24130300
 C                  3.44527700   -3.67945200    0.08300600
 H                  1.82428900   -2.49437600   -0.70314100
 C                  4.65854100   -3.66993600    0.78402100
 H                  6.14064500   -2.43676200    1.75515400
 H                  3.01173800   -4.62133000   -0.24126400
 H                  5.16652100   -4.60281500    1.01093300

1-M05-singlet
 Fe                 0.52559400   -0.00004000   -0.00007900
 C                 -0.91496200    2.00682000    1.73924400
 C                 -1.41511500    3.16174300    1.08178100
 C                 -1.53818000    1.60486000    2.95143600
 C                 -2.44771800    3.89802700    1.66532400
 C                 -2.56845900    2.36343800    3.50066300
 C                 -3.02267500    3.52124600    2.87468000
 H                 -2.80284500    4.79374500    1.15996300
 H                 -3.01549500    2.04683100    4.44057500
 H                 -3.81438500    4.11615200    3.31878400
 C                 -1.01825800   -1.66260600    1.98890100
 C                 -1.68213900   -0.88869600    2.95476000
 C                 -1.61212500   -2.76144100    1.35644900
 C                 -2.98901700   -1.25899100    3.28125000
 C                 -2.92392400   -3.08409300    1.71305400
 C                 -3.60614100   -2.34574000    2.67159700
 H                 -3.52911700   -0.67171900    4.01821200
 H                 -3.40987900   -3.92283600    1.22349200
 H                 -4.62276600   -2.61403000    2.94217000
 C                 -0.91530700   -2.00676700   -1.73922600
 C                 -1.41573200   -3.16157600   -1.08175400
 C                 -1.53849100   -1.60463600   -2.95137500
 C                 -2.44853400   -3.89760500   -1.66525600
 C                 -2.56899000   -2.36295400   -3.50055700
 C                 -3.02345600   -3.52066300   -2.87458000
 H                 -2.80385200   -4.79324700   -1.15989300
 H                 -3.01599600   -2.04621600   -4.44043900
 H                 -3.81533200   -4.11536700   -3.31865900
 C                 -1.01803500    1.66270400   -1.98889200
 C                 -1.68204900    0.88891600   -2.95474500
 C                 -1.61168700    2.76163500   -1.35641800
 C                 -2.98887100    1.25942700   -3.28120900
 C                 -2.92344100    3.08450700   -1.71298800
 C                 -3.60579900    2.34627200   -2.67152500
 H                 -3.52908600    0.67225500   -4.01816600
 H                 -3.40924900    3.92332100   -1.22340200
 H                 -4.62238600    2.61473100   -2.94207000
 C                 -0.89519900    3.54462600   -0.28165500
 H                  0.17675100    3.36590600   -0.34527200
 H                 -1.06532700    4.61132400   -0.45124900
 C                 -1.07087300   -0.33211700   -3.60866500
 H                 -1.35741400   -0.33846100   -4.66388200
 H                  0.01637200   -0.30023300   -3.56002100
 C                 -1.07078800    0.33224100    3.60870300
 H                 -1.35735200    0.33861400    4.66391400
 H                  0.01645300    0.30018100    3.56008500
 C                 -0.89583700   -3.54457800    0.28165700
 H                 -1.06618500   -4.61124100    0.45125300
 H                  0.17615200   -3.36608500    0.34521800
 C                  1.28251900    1.70497800   -2.62036200
 H                  1.82947600    2.58936100   -2.28588000
 H                  1.96818900    0.86702500   -2.73923300
 H                  0.79208900    1.91507400   -3.57098200
 C                  1.28232200   -1.70518100    2.62030600
 H                  1.96801300   -0.86724900    2.73922700
 H                  0.79189700   -1.91532700    3.57091800
 H                  1.82926800   -2.58955200    2.28577400
 O                  0.29811900   -1.35214500    1.64177300
 O                  0.15258000   -1.35282400   -1.31832700
 O                  0.29830200    1.35199900   -1.64181700
 O                  0.15272300    1.35253500    1.31837800
 C                  2.32747300   -0.00015600   -0.00006700
 C                  3.11351000    1.22521700   -0.20176100
 C                  2.72483100    2.45454800    0.36311700
 C                  4.28253500    1.19502400   -0.99367000
 C                  3.47785700    3.60335800    0.14533900
 H                  1.82898300    2.47350600    0.97322600
 C                  5.00748000    2.35378400   -1.24042600
 H                  4.60060200    0.25632000   -1.43599100
 C                  4.60949000    3.56332600   -0.66822900
 H                  3.16953000    4.53821800    0.60356900
 H                  5.88798100    2.31383800   -1.87454200
 H                  5.18010500    4.46782400   -0.85605500
 C                  3.11335100   -1.22561300    0.20168600
 C                  4.28232800   -1.19557200    0.99368000
 C                  2.72455800   -2.45489400   -0.36322800
 C                  5.00711600   -2.35442300    1.24046700
 H                  4.60047300   -0.25692200    1.43605400
 C                  3.47743900   -3.60379300   -0.14542800
 H                  1.82877000   -2.47372900   -0.97343000
 C                  4.60902700   -3.56390600    0.66821000
 H                  5.88757400   -2.31459600    1.87465000
 H                  3.16903900   -4.53860600   -0.60370400
 H                  5.17953000   -4.46847200    0.85604800

1-M05-open-shell-singlet
 Fe                 0.58022500   -0.02641300   -0.09066100
 C                 -0.86029600   -2.24189200   -1.52617700
 C                 -1.30785400   -3.35077400   -0.76229500
 C                 -1.46990000   -1.96814800   -2.77739400
 C                 -2.27984800   -4.19591200   -1.29688300
 C                 -2.44025900   -2.83880400   -3.27093100
 C                 -2.83831000   -3.96104800   -2.54991100
 H                 -2.60014700   -5.06018200   -0.71971900
 H                 -2.88558900   -2.63636000   -4.24219800
 H                 -3.58198000   -4.63970800   -2.95572700
 C                 -1.19382800    1.45687500   -2.18053500
 C                 -1.84015800    0.48734000   -2.96032900
 C                 -1.88699600    2.49006400   -1.53354400
 C                 -3.22089800    0.61224500   -3.13463800
 C                 -3.26659700    2.57021300   -1.73183900
 C                 -3.92804100    1.65064900   -2.53899500
 H                 -3.74627800   -0.13216300   -3.72583700
 H                 -3.82490200    3.35552800   -1.22962600
 H                 -5.00055300    1.73080000   -2.68646700
 C                 -1.10896500    2.06705600    1.50984500
 C                 -1.55936700    3.23581600    0.84818700
 C                 -1.44308000    1.84247400    2.86690000
 C                 -2.34279200    4.14860600    1.55286500
 C                 -2.22691100    2.78334300    3.53243700
 C                 -2.67885200    3.93290500    2.88766700
 H                 -2.68835200    5.04791400    1.04856800
 H                 -2.48036400    2.61578600    4.57654000
 H                 -3.28355600    4.65792800    3.42309800
 C                 -0.89948600   -1.58263600    2.23115700
 C                 -1.60019500   -0.66209800    3.02512500
 C                 -1.52316500   -2.68210300    1.62626600
 C                 -2.95335400   -0.90653100    3.26408200
 C                 -2.87865100   -2.88857600    1.89603900
 C                 -3.58542200   -2.02083300    2.72085000
 H                 -3.51768600   -0.20025500    3.86676300
 H                 -3.38678600   -3.72747200    1.42920500
 H                 -4.63768400   -2.19890900    2.92042800
 C                 -0.79060900   -3.56926300    0.63885700
 H                  0.27817000   -3.36244400    0.67419300
 H                 -0.93739800   -4.61627900    0.91862500
 C                 -0.94342100    0.59476400    3.55277300
 H                 -1.13353000    0.67733800    4.62662900
 H                  0.13713900    0.52716700    3.41452100
 C                 -1.10276000   -0.71050200   -3.52507600
 H                 -1.36260800   -0.82653800   -4.58085600
 H                 -0.02640800   -0.55546900   -3.45906000
 C                 -1.19422000    3.45878200   -0.60040200
 H                 -1.46697000    4.48020800   -0.88113100
 H                 -0.11352900    3.36820300   -0.71648800
 C                  1.34664500   -1.95372100    2.88792200
 H                  1.28727300   -3.04646500    2.83669900
 H                  2.34672600   -1.63372800    2.59971000
 H                  1.13227700   -1.63001100    3.91213800
 C                  0.97826600    1.99478800   -2.96856800
 H                  2.01613000    1.75989600   -2.73742200
 H                  0.72997300    1.63395200   -3.97172300
 H                  0.83480300    3.07991600   -2.92920700
 O                  0.17571800    1.34921100   -1.98922100
 O                 -0.37094100    1.19082600    0.85990300
 O                  0.44021500   -1.35393300    1.97461100
 O                  0.16377700   -1.50756900   -1.11354400
 C                  2.50694100    0.06941000   -0.02532100
 C                  3.35114200   -1.09521100    0.16656100
 C                  2.97996100   -2.39236500   -0.25755700
 C                  4.57127300   -0.96723700    0.87787300
 C                  3.78052500   -3.49247800    0.02075000
 H                  2.05560900   -2.51231100   -0.80932700
 C                  5.35535300   -2.07653400    1.16865600
 H                  4.88067600    0.01449000    1.22188800
 C                  4.96691700   -3.34776300    0.74245700
 H                  3.47251900   -4.47440300   -0.32667100
 H                  6.27602000   -1.94801000    1.73017000
 H                  5.58134200   -4.21356200    0.96931300
 C                  3.10015300    1.37537100   -0.28882900
 C                  4.24280500    1.49261100   -1.11523500
 C                  2.52884700    2.56760400    0.20699400
 C                  4.76536700    2.73693100   -1.44684600
 H                  4.70118400    0.59082700   -1.50842500
 C                  3.06312700    3.80889000   -0.11685000
 H                  1.65949700    2.50510200    0.85170400
 C                  4.17735600    3.90221200   -0.95178600
 H                  5.63418000    2.79869100   -2.09549900
 H                  2.60576900    4.70837800    0.28442700
 H                  4.58638300    4.87347300   -1.21197700

1-M05-triplet
 Fe                 0.55123000   -0.07146700   -0.10749400
 C                 -0.93853400    2.06921600    1.63375200
 C                 -1.39514000    3.26284500    1.02251700
 C                 -1.25457800    1.79873400    2.98705900
 C                 -2.13993200    4.16477700    1.78161700
 C                 -2.00148500    2.72827900    3.70765000
 C                 -2.44025100    3.91259900    3.11874300
 H                 -2.48835300    5.08386200    1.31600700
 H                 -2.23943400    2.52256100    4.74883000
 H                 -3.01336300    4.63130300    3.69585000
 C                 -0.87766400   -1.61206700    2.15543700
 C                 -1.52145000   -0.69706200    3.00307600
 C                 -1.55632700   -2.65576100    1.51248000
 C                 -2.88430600   -0.88331200    3.24009900
 C                 -2.91966200   -2.80214300    1.78218500
 C                 -3.57641100   -1.93514400    2.64795300
 H                 -3.40788800   -0.17854500    3.87993900
 H                 -3.47183200   -3.59344200    1.28354000
 H                 -4.63595200   -2.06618600    2.84520100
 C                 -0.93248800   -2.18215500   -1.63739900
 C                 -1.39741700   -3.29513900   -0.89494700
 C                 -1.57947600   -1.84130000   -2.85029700
 C                 -2.40787600   -4.09573900   -1.43013500
 C                 -2.58716900   -2.66696700   -3.34749900
 C                 -2.99202500   -3.80763700   -2.65971100
 H                 -2.74028900   -4.96596400   -0.86841900
 H                 -3.05885800   -2.41103000   -4.29364400
 H                 -3.76424500   -4.45222800   -3.06730900
 C                 -1.20812300    1.55756600   -2.07737800
 C                 -1.90437500    0.62882700   -2.86560900
 C                 -1.85568400    2.57191500   -1.35542400
 C                 -3.29139200    0.77184300   -2.95695900
 C                 -3.24353800    2.66802000   -1.47231700
 C                 -3.95630900    1.78653500   -2.27785000
 H                 -3.85443800    0.05659500   -3.54943100
 H                 -3.76593200    3.43711700   -0.91011300
 H                 -5.03477900    1.87871700   -2.36143500
 C                 -1.10356700    3.51332900   -0.43884400
 H                 -0.03300600    3.41942800   -0.62169300
 H                 -1.38410800    4.54212200   -0.68279800
 C                 -1.21686900   -0.54681500   -3.53528900
 H                 -1.52498200   -0.58911100   -4.58400800
 H                 -0.13522000   -0.41824400   -3.50726600
 C                 -0.79859000    0.49499400    3.59474500
 H                 -0.97301800    0.52138600    4.67419300
 H                  0.27585200    0.38646700    3.43729000
 C                 -0.87379900   -3.55380700    0.49770000
 H                 -1.06137800   -4.59780300    0.76559700
 H                  0.20304300   -3.39473100    0.52812400
 C                  0.91865000    2.07941500   -2.97861000
 H                  0.78892600    3.16576800   -2.92205300
 H                  1.96625400    1.83236500   -2.81390900
 H                  0.60750000    1.73095400   -3.96841700
 C                  1.33940400   -2.10820500    2.80537800
 H                  2.35511900   -1.78489900    2.58556000
 H                  1.08450900   -1.84726100    3.83758000
 H                  1.26907700   -3.19417600    2.68056600
 O                  0.47442200   -1.43897500    1.89725500
 O                  0.12484500   -1.48256600   -1.23778200
 O                  0.16880000    1.43412300   -1.95873400
 O                 -0.23636500    1.19901000    0.94249200
 C                  2.52673800    0.00663600   -0.13890400
 C                  3.11406700    1.28683800   -0.45629900
 C                  2.58849500    2.50855700    0.02025700
 C                  4.25126600    1.34068000   -1.30081700
 C                  3.16280300    3.72036300   -0.34109800
 H                  1.72386000    2.48591700    0.67317200
 C                  4.81568200    2.55735400   -1.66010200
 H                  4.67290500    0.41269100   -1.67381500
 C                  4.27267200    3.75455500   -1.18727000
 H                  2.74180900    4.64481400    0.04292000
 H                  5.68209400    2.57335300   -2.31454500
 H                  4.71351900    4.70422800   -1.47320600
 C                  3.28558300   -1.17898200    0.17323300
 C                  4.47748300   -1.06379900    0.93356600
 C                  2.87954500   -2.47292500   -0.22783400
 C                  5.20938600   -2.18916900    1.28657700
 H                  4.80884100   -0.07914500    1.24744800
 C                  3.62282200   -3.59091300    0.12700800
 H                  1.97589600   -2.57026200   -0.81821500
 C                  4.78440400   -3.46015500    0.89081200
 H                  6.11458200   -2.07694500    1.87557000
 H                  3.29323700   -4.57354500   -0.19708700
 H                  5.35706000   -4.33880300    1.17146000

1-M05-quintet
 Fe                 0.58390800   -0.00946000   -0.00198300
 C                 -1.06363400   -2.55550200   -0.75007600
 C                 -1.49063100   -3.43325700    0.27354200
 C                 -1.49960600   -2.73381800   -2.08409400
 C                 -2.33925900   -4.48655800   -0.05911600
 C                 -2.34663600   -3.80153400   -2.37336900
 C                 -2.76339000   -4.68084800   -1.37387000
 H                 -2.66984000   -5.16909200    0.72040000
 H                 -2.68297700   -3.95070400   -3.39678200
 H                 -3.41615700   -5.51285400   -1.61847600
 C                 -1.02711900    0.75115700   -2.50839400
 C                 -1.71217800   -0.38507200   -2.96992000
 C                 -1.66866600    1.98033000   -2.28279800
 C                 -3.07450600   -0.25036100   -3.24767100
 C                 -3.03147600    2.06169400   -2.57839400
 C                 -3.72899900    0.96250500   -3.06592900
 H                 -3.62686300   -1.11921600   -3.59445300
 H                 -3.55048400    2.99959100   -2.40145300
 H                 -4.78775000    1.04714700   -3.29013800
 C                 -1.00033200    2.57567100    0.74976900
 C                 -1.40497900    3.46534400   -0.27271800
 C                 -1.42730300    2.76577700    2.08507600
 C                 -2.22311700    4.54167300    0.06224600
 C                 -2.24352800    3.85659200    2.37664400
 C                 -2.63828800    4.74727600    1.37820200
 H                 -2.53631700    5.23357300   -0.71615100
 H                 -2.57241600    4.01537400    3.40101900
 H                 -3.26686900    5.59724800    1.62467400
 C                 -1.04164100   -0.73017900    2.50843400
 C                 -1.69713300    0.42262700    2.97197400
 C                 -1.71370000   -1.94318500    2.28471700
 C                 -3.06155900    0.32137800    3.25386200
 C                 -3.07721100   -1.99101800    2.58433600
 C                 -3.74610400   -0.87508900    3.07396100
 H                 -3.59121600    1.20341900    3.60273400
 H                 -3.61963900   -2.91587100    2.40915000
 H                 -4.80590400   -0.93374900    3.30151100
 C                 -1.03587800   -3.16151000    1.68802700
 H                  0.04704500   -3.02647100    1.69113200
 H                 -1.26104700   -4.03211500    2.31094000
 C                 -0.99948700    1.75995800    3.12810200
 H                 -1.22116200    2.15843100    4.12221600
 H                  0.08154700    1.62176900    3.06603100
 C                 -1.04862000   -1.73938700   -3.12808500
 H                 -1.28305800   -2.13183500   -4.12165200
 H                  0.03570600   -1.62889000   -3.06882400
 C                 -0.95968900    3.18160500   -1.68783200
 H                 -1.16373400    4.05722400   -2.31087700
 H                  0.11945100    3.01926500   -1.69226800
 C                  1.22363800   -0.97524500    3.22581500
 H                  1.05397800   -1.99578000    3.58286900
 H                  2.22201400   -0.90054100    2.79616800
 H                  1.12219000   -0.27773900    4.06349900
 C                  1.24213000    0.93687900   -3.23189200
 H                  2.23925800    0.84313000   -2.80292600
 H                  1.12463100    0.23682500   -4.06533800
 H                  1.09436200    1.95881200   -3.59469300
 O                  0.32114800    0.63525600   -2.19223300
 O                 -0.22874700    1.55988100    0.45429100
 O                  0.30829100   -0.64751300    2.18909300
 O                 -0.26350600   -1.56104600   -0.45703800
 C                  2.52094500   -0.02925900   -0.00194000
 C                  3.18304000   -1.30315600    0.17766700
 C                  2.67142200   -2.53833300   -0.28724900
 C                  4.40177800   -1.34788400    0.90897400
 C                  3.33514300   -3.73283500   -0.04256900
 H                  1.73837400   -2.54656900   -0.83660600
 C                  5.06034500   -2.54680800    1.14261500
 H                  4.81976700   -0.42076800    1.28817000
 C                  4.53294900   -3.75108700    0.67304600
 H                  2.91177500   -4.65945400   -0.41910100
 H                  5.98985900   -2.54165000    1.70480000
 H                  5.04646700   -4.68814600    0.86368600
 C                  3.20639600    1.23289500   -0.18096700
 C                  4.41774500    1.25855300   -0.92504300
 C                  2.72455900    2.47442600    0.29819800
 C                  5.09743000    2.44592700   -1.15773300
 H                  4.81364200    0.32584000   -1.31435200
 C                  3.40872100    3.65744100    0.05399900
 H                  1.79813100    2.49733900    0.85809700
 C                  4.59868900    3.65697200   -0.67463200
 H                  6.02075800    2.42648600   -1.72974800
 H                  3.00751600    4.58967400    0.44093000
 H                  5.12827900    4.58509400   -0.86501600

1-M06-singlet
 Fe                 0.50006300   -0.00037100   -0.00045800
 C                 -0.90603200    2.14363200    1.59877600
 C                 -1.38255800    3.26085800    0.87486500
 C                 -1.52378900    1.83651700    2.83379600
 C                 -2.38917300    4.05808500    1.41714900
 C                 -2.52908100    2.64866900    3.34458200
 C                 -2.96117600    3.77438200    2.65122600
 H                 -2.72422800    4.92960900    0.85244900
 H                 -2.97081100    2.39741100    4.31011500
 H                 -3.73494000    4.41728200    3.06346700
 C                 -1.01126800   -1.48986900    2.04080500
 C                 -1.67833500   -0.64630400    2.93963200
 C                 -1.60261700   -2.63342700    1.49841400
 C                 -2.99528300   -0.97149100    3.26304800
 C                 -2.92323200   -2.91271000    1.85059600
 C                 -3.61740300   -2.09031400    2.72559300
 H                 -3.53485800   -0.31839100    3.94814300
 H                 -3.40356800   -3.79203300    1.42359700
 H                 -4.64528900   -2.32353100    2.99357000
 C                 -0.90651200   -2.14385900   -1.59870100
 C                 -1.38368700   -3.26069300   -0.87456700
 C                 -1.52478100   -1.83616800   -2.83331400
 C                 -2.39116400   -4.05715600   -1.41633800
 C                 -2.53096500   -2.64756600   -3.34360300
 C                 -2.96354400   -3.77299900   -2.65013400
 H                 -2.72661400   -4.92841100   -0.85146200
 H                 -2.97299300   -2.39592500   -4.30889900
 H                 -3.73798900   -4.41529300   -3.06204000
 C                 -1.01154300    1.48980400   -2.04073400
 C                 -1.67899600    0.64652900   -2.93950500
 C                 -1.60239300    2.63348200   -1.49808800
 C                 -2.99591000    0.97207800   -3.26264800
 C                 -2.92302200    2.91312500   -1.84993700
 C                 -3.61759200    2.09101400   -2.72488900
 H                 -3.53582000    0.31922400   -3.94770800
 H                 -3.40304400    3.79251700   -1.42272800
 H                 -4.64547500    2.32454300   -2.99260700
 C                 -0.88066000    3.52625600   -0.51955800
 H                  0.20085600    3.37167900   -0.58945300
 H                 -1.08435600    4.57233100   -0.78452600
 C                 -1.07632200   -0.59657500   -3.55427700
 H                 -1.40092700   -0.64831500   -4.60213600
 H                  0.01654200   -0.55827100   -3.54672000
 C                 -1.07548500    0.59670000    3.55448500
 H                 -1.40003400    0.64831400    4.60237000
 H                  0.01737500    0.55827800    3.54690200
 C                 -0.88145700   -3.52645000    0.51966400
 H                 -1.08552600   -4.57245500    0.78461700
 H                  0.20014000   -3.37232000    0.58923400
 C                  1.28007500    1.41483600   -2.70616200
 H                  1.89644400    2.28968100   -2.46838000
 H                  1.90717800    0.52049000   -2.77888700
 H                  0.76800600    1.58287000   -3.65779400
 C                  1.28053500   -1.41486800    2.70568700
 H                  1.90719900   -0.52019300    2.77832700
 H                  0.76863900   -1.58312000    3.65737500
 H                  1.89735200   -2.28939600    2.46792200
 O                  0.31100900   -1.21948400    1.67405100
 O                  0.14430700   -1.43685000   -1.21855900
 O                  0.31073700    1.21876400   -1.67446500
 O                  0.14364300    1.43524900    1.21825900
 C                  2.31472500   -0.00036700   -0.00052600
 C                  3.09826700    1.20449800   -0.28174400
 C                  2.69781000    2.47091100    0.17972600
 C                  4.26761200    1.11862000   -1.06593800
 C                  3.43976100    3.60250900   -0.13281800
 H                  1.79594000    2.53114200    0.78516900
 C                  4.98046700    2.25740400   -1.40876300
 H                  4.58962100    0.14650300   -1.43489900
 C                  4.57052600    3.50460400   -0.93970300
 H                  3.12123300    4.57153000    0.24548500
 H                  5.86222000    2.17400600   -2.03988100
 H                  5.13342300    4.39735200   -1.20323800
 C                  3.09853200   -1.20496700    0.28099200
 C                  4.26799700   -1.11863000    1.06497400
 C                  2.69817700   -2.47161400   -0.17995000
 C                  4.98110900   -2.25717700    1.40804200
 H                  4.58988900   -0.14635500    1.43361300
 C                  3.44038200   -3.60297500    0.13283500
 H                  1.79616000   -2.53217500   -0.78514600
 C                  4.57129700   -3.50459800    0.93945600
 H                  5.86295000   -2.17342600    2.03898900
 H                  3.12195200   -4.57218500   -0.24506600
 H                  5.13439900   -4.39716300    1.20317800

1-M06-open-shell-singlet
 Fe                 0.51359900   -0.00008000   -0.00009200
 C                 -0.89569500    2.03678900    1.71508200
 C                 -1.39555000    3.18535700    1.05774400
 C                 -1.49653100    1.65283900    2.93756200
 C                 -2.40578000    3.93878600    1.65303000
 C                 -2.50638400    2.42517400    3.50051000
 C                 -2.96052000    3.58084300    2.87548100
 H                 -2.75744400    4.83582900    1.14093000
 H                 -2.93420700    2.11498500    4.45512400
 H                 -3.73798800    4.18933200    3.33071700
 C                 -1.01926800   -1.62913200    1.98902900
 C                 -1.67987700   -0.82569100    2.92622400
 C                 -1.63262500   -2.71247800    1.35662700
 C                 -3.00653200   -1.13945800    3.21817100
 C                 -2.96394200   -2.98140900    1.67445600
 C                 -3.64685500   -2.20619000    2.60075800
 H                 -3.54105700   -0.51754900    3.93545400
 H                 -3.46324700   -3.81355800    1.17999200
 H                 -4.68286000   -2.43265200    2.84209600
 C                 -0.89573300   -2.03684900   -1.71508200
 C                 -1.39578100   -3.18532300   -1.05771600
 C                 -1.49659300   -1.65277300   -2.93750900
 C                 -2.40616300   -3.93858200   -1.65295100
 C                 -2.50660300   -2.42494200   -3.50041000
 C                 -2.96089400   -3.58054500   -2.87537900
 H                 -2.75795300   -4.83556400   -1.14083300
 H                 -2.93442200   -2.11467300   -4.45500000
 H                 -3.73848000   -4.18890300   -3.33058800
 C                 -1.01918200    1.62911500   -1.98903200
 C                 -1.67982800    0.82573900   -2.92624500
 C                 -1.63244900    2.71249100   -1.35660400
 C                 -3.00646000    1.13959400   -3.21819500
 C                 -2.96375400    2.98150300   -1.67441900
 C                 -3.64671400    2.20634900   -2.60074100
 H                 -3.54102900    0.51774300   -3.93549500
 H                 -3.46301200    3.81366300   -1.17992700
 H                 -4.68270600    2.43287900   -2.84206900
 C                 -0.91300600    3.54378800   -0.32374300
 H                  0.16819000    3.40081000   -0.41851100
 H                 -1.12593400    4.60401000   -0.51487100
 C                 -1.04552800   -0.37524700   -3.58964700
 H                 -1.34277600   -0.38333400   -4.64691300
 H                  0.04600600   -0.31833500   -3.55056800
 C                 -1.04556700    0.37526700    3.58967700
 H                 -1.34288100    0.38334100    4.64692400
 H                  0.04596600    0.31831200    3.55067600
 C                 -0.91325400   -3.54383000    0.32375800
 H                 -1.12627600   -4.60403500    0.51487000
 H                  0.16795100   -3.40093700    0.41852800
 C                  1.26499400    1.67921100   -2.66814000
 H                  1.82384400    2.57736900   -2.37624100
 H                  1.95496700    0.83696300   -2.78324000
 H                  0.75267800    1.86394600   -3.61721300
 C                  1.26492100   -1.67926300    2.66813700
 H                  1.95481500   -0.83695000    2.78326300
 H                  0.75259900   -1.86405200    3.61719700
 H                  1.82387000   -2.57736800    2.37626900
 O                  0.30757700   -1.35573200    1.66090200
 O                  0.16487000   -1.37438600   -1.27697200
 O                  0.30764400    1.35557100   -1.66094400
 O                  0.16468100    1.37402000    1.27693100
 C                  2.33001000   -0.00007600   -0.00006800
 C                  3.10901200    1.21110200   -0.25641700
 C                  2.70903600    2.46571100    0.23730500
 C                  4.27556700    1.14381900   -1.04631100
 C                  3.45101700    3.60422800   -0.04823000
 H                  1.81037100    2.51114100    0.84877200
 C                  4.98686000    2.29093100   -1.36370300
 H                  4.59688000    0.18008100   -1.43722000
 C                  4.57906600    3.52582200   -0.86136400
 H                  3.13472400    4.56362900    0.35555000
 H                  5.86660800    2.22346200   -1.99945800
 H                  5.14167100    4.42464400   -1.10401200
 C                  3.10907500   -1.21119000    0.25637100
 C                  4.27556800   -1.14382500    1.04635700
 C                  2.70923000   -2.46582700   -0.23738900
 C                  4.98691500   -2.29088700    1.36380200
 H                  4.59677400   -0.18007300    1.43731600
 C                  3.45127400   -3.60428900    0.04819400
 H                  1.81063000   -2.51131100   -0.84895100
 C                  4.57925300   -3.52580400    0.86141800
 H                  5.86660300   -2.22336100    1.99963600
 H                  3.13509400   -4.56371000   -0.35562900
 H                  5.14190900   -4.42458500    1.10409800

1-M06-triplet
 Fe                 0.54804000   -0.00058400   -0.00037200
 C                 -0.91624100    2.15795300    1.62663800
 C                 -1.38781400    3.29037800    0.93177400
 C                 -1.41515800    1.86664700    2.91303300
 C                 -2.29844700    4.13783200    1.55886700
 C                 -2.32558900    2.73595200    3.50579100
 C                 -2.76088400    3.88062000    2.84521600
 H                 -2.64963400    5.01892200    1.01982300
 H                 -2.69698900    2.50663900    4.50559800
 H                 -3.46243800    4.55968800    3.32354000
 C                 -1.02770300   -1.52066900    2.09631600
 C                 -1.69488700   -0.60475700    2.91888900
 C                 -1.68910500   -2.56253800    1.43763000
 C                 -3.06919200   -0.76907400    3.08734500
 C                 -3.06437900   -2.68551200    1.63459000
 C                 -3.75020200   -1.80335500    2.45872100
 H                 -3.60776800   -0.05553400    3.71057600
 H                 -3.59807500   -3.48272300    1.11781700
 H                 -4.82236700   -1.91551000    2.60272900
 C                 -0.91957300   -2.15726700   -1.62654600
 C                 -1.39227000   -3.28903300   -0.93137400
 C                 -1.41895100   -1.86527200   -2.91259800
 C                 -2.30431500   -4.13535200   -1.55794300
 C                 -2.33080800   -2.73343600   -3.50484200
 C                 -2.76713600   -3.87757600   -2.84404100
 H                 -2.65629700   -5.01599900   -1.01869800
 H                 -2.70248600   -2.50364400   -4.50443500
 H                 -3.46978100   -4.55578400   -3.32198600
 C                 -1.02699000    1.52157400   -2.09601100
 C                 -1.69570900    0.60648300   -2.91823700
 C                 -1.68681100    2.56427700   -1.43703600
 C                 -3.06989200    0.77252300   -3.08602500
 C                 -3.06202100    2.68895900   -1.63330200
 C                 -3.74933500    1.80763900   -2.45707300
 H                 -3.60966900    0.05968300   -3.70901700
 H                 -3.59448000    3.48684100   -1.11628200
 H                 -4.82142900    1.92109600   -2.60057900
 C                 -0.97184500    3.51321700   -0.50025000
 H                  0.11130500    3.39385700   -0.61078300
 H                 -1.21973500    4.54513200   -0.78479100
 C                 -1.00466000   -0.57346600   -3.56723400
 H                 -1.27786600   -0.60497700   -4.63080600
 H                  0.08291500   -0.45830200   -3.50316200
 C                 -1.00207900    0.57435800    3.56749400
 H                 -1.27471200    0.60624000    4.63120200
 H                  0.08531900    0.45784700    3.50288200
 C                 -0.97577600   -3.51233300    0.50042200
 H                 -1.22469300   -4.54395700    0.78512600
 H                  0.10759700   -3.39425800    0.61023200
 C                  1.14187600    2.02380000   -2.86542200
 H                  1.01781700    3.11382700   -2.79568100
 H                  2.18518000    1.76670700   -2.66175400
 H                  0.86874700    1.69450000   -3.87655700
 C                  1.14078000   -2.02581200    2.86475000
 H                  2.18427000   -1.76929500    2.66131300
 H                  0.86783500   -1.69699000    3.87609400
 H                  1.01594700   -3.11570200    2.79427700
 O                  0.33912600   -1.36791000    1.89457100
 O                 -0.00746300   -1.36397700   -1.09177500
 O                  0.33974000    1.36718300   -1.89476000
 O                 -0.00562800    1.36337500    1.09127000
 C                  2.52003800   -0.00126300   -0.00066700
 C                  3.18808300    1.22460100   -0.35034500
 C                  2.71430100    2.49438100    0.04257600
 C                  4.35508900    1.16711900   -1.14911900
 C                  3.37003500    3.64816500   -0.35956200
 H                  1.82241200    2.54597100    0.66342000
 C                  5.00004800    2.32682300   -1.54804000
 H                  4.73127200    0.19352300   -1.45785300
 C                  4.50817900    3.57413500   -1.16111000
 H                  2.98775100    4.61627800   -0.04244700
 H                  5.89044500    2.26101800   -2.16938400
 H                  5.01322900    4.48278700   -1.48033500
 C                  3.18704600   -1.22763300    0.34912500
 C                  4.35430500   -1.17099400    1.14761700
 C                  2.71205300   -2.49710400   -0.04336800
 C                  4.99833200   -2.33115800    1.54666400
 H                  4.73139800   -0.19766300    1.45607000
 C                  3.36689300   -3.65135700    0.35886700
 H                  1.81995600   -2.54807700   -0.66398300
 C                  4.50530500   -3.57813600    1.16011400
 H                  5.88891700   -2.26598700    2.16780800
 H                  2.98369200   -4.61921200    0.04207100
 H                  5.00963200   -4.48715800    1.47942900

1-M06-quintet
 Fe                 0.61500300    0.00004500   -0.00005200
 C                 -1.06167000    2.31037400    1.27823200
 C                 -1.51238100    3.38152800    0.48123000
 C                 -1.51471600    2.17295300    2.60511000
 C                 -2.40996100    4.29580900    1.02484100
 C                 -2.41008200    3.10834800    3.11424700
 C                 -2.86102700    4.17035100    2.33546700
 H                 -2.75352100    5.12655500    0.40687100
 H                 -2.75266300    3.00308900    4.14454300
 H                 -3.55582100    4.89768300    2.74836700
 C                 -1.04802600   -1.29244500    2.28420400
 C                 -1.70668800   -0.28658300    2.99923300
 C                 -1.70560000   -2.43598800    1.81846800
 C                 -3.06122300   -0.46789800    3.27742100
 C                 -3.05993000   -2.57402300    2.12094400
 C                 -3.73364100   -1.60579200    2.85300700
 H                 -3.59067900    0.31439500    3.82085800
 H                 -3.58845200   -3.45224300    1.75075400
 H                 -4.78997600   -1.73094200    3.07944000
 C                 -1.06156200   -2.31042000   -1.27825600
 C                 -1.51237300   -3.38156600   -0.48130300
 C                 -1.51445000   -2.17300100   -2.60519400
 C                 -2.40988500   -4.29584800   -1.02503200
 C                 -2.40974800   -3.10840000   -3.11444300
 C                 -2.86078500   -4.17040300   -2.33571400
 H                 -2.75352600   -5.12658600   -0.40709600
 H                 -2.75220400   -3.00314600   -4.14478100
 H                 -3.55552400   -4.89774000   -2.74869700
 C                 -1.04772600    1.29237200   -2.28422900
 C                 -1.70635900    0.28654800   -2.99934000
 C                 -1.70526000    2.43597300   -1.81859200
 C                 -3.06084700    0.46794600   -3.27769700
 C                 -3.05953800    2.57410100   -2.12127500
 C                 -3.73322900    1.60590200   -2.85339600
 H                 -3.59028400   -0.31432700   -3.82118300
 H                 -3.58804400    3.45237400   -1.75118900
 H                 -4.78952500    1.73113100   -3.07996900
 C                 -1.03669400    3.47447700   -0.94637000
 H                  0.05286200    3.35544300   -0.98201000
 H                 -1.27316800    4.47351200   -1.33680000
 C                 -1.03004200   -0.99958800   -3.41689900
 H                 -1.24520200   -1.18690000   -4.47778000
 H                  0.05706300   -0.90568700   -3.30951700
 C                 -1.03037200    0.99953900    3.41684700
 H                 -1.24556300    1.18685300    4.47772100
 H                  0.05673600    0.90565900    3.30948800
 C                 -1.03691600   -3.47451800    0.94637200
 H                 -1.27348600   -4.47354500    1.33676400
 H                  0.05263300   -3.35548600    0.98222900
 C                  1.20571700    1.65527500   -2.92896800
 H                  1.05560000    2.73813100   -3.03610200
 H                  2.21766500    1.46766800   -2.55739600
 H                  1.06773300    1.17161000   -3.90525800
 C                  1.20521500   -1.65519100    2.92952500
 H                  2.21724100   -1.46945100    2.55721000
 H                  1.06829700   -1.16989000    3.90515400
 H                  1.05371000   -2.73767500    3.03843200
 O                  0.30015700   -1.11965100    1.97538200
 O                 -0.17897300   -1.45825800   -0.79405600
 O                  0.30041100    1.11934100   -1.97527300
 O                 -0.17902000    1.45823600    0.79411500
 C                  2.59652800   -0.00001000    0.00020100
 C                  3.33281500    1.24126400   -0.18170900
 C                  2.78751800    2.47650700    0.23219800
 C                  4.54452000    1.27300900   -0.90802300
 C                  3.41837400    3.67338000   -0.06625200
 H                  1.85070100    2.47371300    0.78740000
 C                  5.15742500    2.47675200   -1.22715100
 H                  4.97455100    0.33694700   -1.25923700
 C                  4.60048300    3.68201000   -0.80638800
 H                  2.97921200    4.60962100    0.27184000
 H                  6.07541000    2.47512600   -1.81103800
 H                  5.08310900    4.62404300   -1.05660600
 C                  3.33288500   -1.24122900    0.18207400
 C                  4.54466200   -1.27295100    0.90826300
 C                  2.78760300   -2.47648700   -0.23184400
 C                  5.15768900   -2.47668000    1.22721700
 H                  4.97466900   -0.33689000    1.25951000
 C                  3.41857300   -3.67333800    0.06643300
 H                  1.85071400   -2.47370900   -0.78693000
 C                  4.60078700   -3.68193800    0.80640900
 H                  6.07573800   -2.47503800    1.81100300
 H                  2.97943600   -4.60958700   -0.27166600
 H                  5.08351200   -4.62395800    1.05648800

1-wB97XD-singlet
 Fe                 0.50789000   -0.00016600   -0.00019200
 C                 -0.90739800    2.12567100    1.62957600
 C                 -1.37833000    3.25407700    0.92260200
 C                 -1.53038100    1.79095000    2.85367200
 C                 -2.39332200    4.03829300    1.46870700
 C                 -2.54460600    2.59036100    3.37006700
 C                 -2.97542000    3.72692100    2.69216700
 H                 -2.73049200    4.91617900    0.92086100
 H                 -2.99669500    2.32338500    4.32316400
 H                 -3.75586700    4.35630000    3.10762700
 C                 -1.01105600   -1.53729800    2.03066000
 C                 -1.68460100   -0.70788500    2.93736500
 C                 -1.59426300   -2.67547500    1.47060100
 C                 -2.99948100   -1.04689200    3.25840000
 C                 -2.91297800   -2.97079000    1.81799100
 C                 -3.61278500   -2.16475600    2.70512000
 H                 -3.54854800   -0.40923000    3.94572300
 H                 -3.38947400   -3.84012400    1.37418000
 H                 -4.63894900   -2.40506100    2.96534600
 C                 -0.90774000   -2.12574400   -1.62954400
 C                 -1.37900900   -3.25397100   -0.92249000
 C                 -1.53087900   -1.79075000   -2.85348100
 C                 -2.39440400   -4.03779700   -1.46839000
 C                 -2.54552600   -2.58977000   -3.36967200
 C                 -2.97663000   -3.72618300   -2.69172800
 H                 -2.73180100   -4.91555800   -0.92048500
 H                 -2.99770900   -2.32259200   -4.32266700
 H                 -3.75740000   -4.35525300   -3.10705100
 C                 -1.01101100    1.53731000   -2.03064500
 C                 -1.68474700    0.70804800   -2.93733000
 C                 -1.59396500    2.67555600   -1.47048100
 C                 -2.99959100    1.04727600   -3.25826700
 C                 -2.91266500    2.97109000   -1.81774600
 C                 -3.61266500    2.16521500   -2.70487000
 H                 -3.54881800    0.40974300   -3.94557800
 H                 -3.38899000    3.84047200   -1.37384400
 H                 -4.63881000    2.40570100   -2.96500300
 C                 -0.85718700    3.53724700   -0.46662300
 H                  0.21379300    3.34035100   -0.52587700
 H                 -1.02129400    4.59089700   -0.71495600
 C                 -1.07122900   -0.53624400   -3.55419800
 H                 -1.35889900   -0.57553600   -4.60997700
 H                  0.01727000   -0.49730600   -3.50388200
 C                 -1.07091200    0.53630900    3.55427500
 H                 -1.35855600    0.57556700    4.61006300
 H                  0.01758000    0.49720600    3.50394000
 C                 -0.85775700   -3.53731400    0.46666200
 H                 -1.02207300   -4.59093400    0.71498600
 H                  0.21326900   -3.34064200    0.52579500
 C                  1.28782800    1.49578800   -2.67807100
 H                  1.87595400    2.37454600   -2.40283400
 H                  1.93415800    0.62094100   -2.75443600
 H                  0.78575400    1.67079200   -3.63047700
 C                  1.28784200   -1.49587400    2.67791000
 H                  1.93409800   -0.62096100    2.75418200
 H                  0.78581100   -1.67084100    3.63034600
 H                  1.87604200   -2.37460500    2.40275000
 O                  0.30660500   -1.24608700    1.66269400
 O                  0.14506900   -1.42401800   -1.22998900
 O                  0.30663300    1.24579200   -1.66286000
 O                  0.14492400    1.42334200    1.22989800
 C                  2.30408100   -0.00022300   -0.00021200
 C                  3.09699500    1.21503700   -0.25774200
 C                  2.69061800    2.46686700    0.23227200
 C                  4.26497900    1.14459000   -1.04268700
 C                  3.43070700    3.60844900   -0.05434000
 H                  1.78784600    2.50662900    0.83358100
 C                  4.97649800    2.29381300   -1.35937400
 H                  4.59125800    0.18327800   -1.42765900
 C                  4.56293900    3.52975300   -0.86205300
 H                  3.11050200    4.56619600    0.34440400
 H                  5.85844500    2.22666700   -1.98879800
 H                  5.12331900    4.42796800   -1.10384400
 C                  3.09708700   -1.21538800    0.25744800
 C                  4.26512300   -1.14474200    1.04230500
 C                  2.69077300   -2.46733200   -0.23234700
 C                  4.97676100   -2.29385800    1.35910300
 H                  4.59134900   -0.18335600    1.42713400
 C                  3.43098000   -3.60880900    0.05437300
 H                  1.78795500   -2.50725300   -0.83357800
 C                  4.56327000   -3.52990300    0.86198500
 H                  5.85874900   -2.22655000    1.98845200
 H                  3.11082500   -4.56664100   -0.34420700
 H                  5.12374500   -4.42803700    1.10385900

1-wB97XD-open-shell-singlet
 Fe                 0.50788900   -0.00015800   -0.00019100
 C                 -0.90741700    2.12567000    1.62957200
 C                 -1.37835500    3.25407100    0.92259500
 C                 -1.53040100    1.79094600    2.85366600
 C                 -2.39335500    4.03828000    1.46869500
 C                 -2.54463500    2.59034900    3.37005600
 C                 -2.97545600    3.72690500    2.69215300
 H                 -2.73053000    4.91616200    0.92084600
 H                 -2.99672600    2.32337100    4.32315100
 H                 -3.75591000    4.35627900    3.10761000
 C                 -1.01105000   -1.53729900    2.03066100
 C                 -1.68460400   -0.70789100    2.93736300
 C                 -1.59424600   -2.67548200    1.47060200
 C                 -2.99948100   -1.04690900    3.25839700
 C                 -2.91295800   -2.97080900    1.81799100
 C                 -3.61277500   -2.16478000    2.70511700
 H                 -3.54855400   -0.40925100    3.94571800
 H                 -3.38944500   -3.84014800    1.37418100
 H                 -4.63893600   -2.40509400    2.96534300
 C                 -0.90772300   -2.12574900   -1.62954100
 C                 -1.37898100   -3.25398000   -0.92248700
 C                 -1.53086000   -1.79076400   -2.85348000
 C                 -2.39436600   -4.03781800   -1.46838800
 C                 -2.54549700   -2.58979600   -3.36967400
 C                 -2.97659100   -3.72621200   -2.69173000
 H                 -2.73175400   -4.91558200   -0.92048300
 H                 -2.99768000   -2.32262400   -4.32267100
 H                 -3.75735300   -4.35529100   -3.10705400
 C                 -1.01101800    1.53730200   -2.03064900
 C                 -1.68474700    0.70803200   -2.93733300
 C                 -1.59398100    2.67554300   -1.47048700
 C                 -2.99959300    1.04724900   -3.25827000
 C                 -2.91268400    2.97106600   -1.81775100
 C                 -3.61267700    2.16518300   -2.70487500
 H                 -3.54881500    0.40970900   -3.94558000
 H                 -3.38901700    3.84044400   -1.37385100
 H                 -4.63882500    2.40566000   -2.96500700
 C                 -0.85721100    3.53724200   -0.46662900
 H                  0.21377000    3.34035500   -0.52588200
 H                 -1.02132600    4.59089100   -0.71496500
 C                 -1.07121900   -0.53625600   -3.55419900
 H                 -1.35888800   -0.57555100   -4.60997800
 H                  0.01727900   -0.49730900   -3.50388300
 C                 -1.07092700    0.53631000    3.55427300
 H                 -1.35857500    0.57556700    4.61005900
 H                  0.01756600    0.49721500    3.50394300
 C                 -0.85773000   -3.53731600    0.46666700
 H                 -1.02203700   -4.59093700    0.71499200
 H                  0.21329400   -3.34063400    0.52580200
 C                  1.28782400    1.49579200   -2.67807300
 H                  1.87594600    2.37455300   -2.40283900
 H                  1.93415700    0.62094700   -2.75443500
 H                  0.78574900    1.67079200   -3.63048000
 C                  1.28784700   -1.49585100    2.67791500
 H                  1.93409300   -0.62093000    2.75418600
 H                  0.78581600   -1.67082200    3.63035000
 H                  1.87605800   -2.37457600    2.40275900
 O                  0.30661000   -1.24607800    1.66269700
 O                  0.14507900   -1.42401200   -1.22998600
 O                  0.30662900    1.24579600   -1.66286200
 O                  0.14491100    1.42334700    1.22989800
 C                  2.30408000   -0.00021100   -0.00020800
 C                  3.09698700    1.21505300   -0.25774000
 C                  2.69060300    2.46688000    0.23227400
 C                  4.26497000    1.14461300   -1.04268500
 C                  3.43068500    3.60846700   -0.05433600
 H                  1.78783100    2.50663800    0.83358400
 C                  4.97648300    2.29384000   -1.35937100
 H                  4.59125400    0.18330400   -1.42765800
 C                  4.56291900    3.52977800   -0.86204900
 H                  3.11047600    4.56621100    0.34440900
 H                  5.85843100    2.22669900   -1.98879500
 H                  5.12329400    4.42799600   -1.10383900
 C                  3.09709300   -1.21537100    0.25745400
 C                  4.26513000   -1.14471500    1.04230900
 C                  2.69078700   -2.46731800   -0.23233700
 C                  4.97677700   -2.29382500    1.35910800
 H                  4.59135000   -0.18332600    1.42713600
 C                  3.43100300   -3.60879000    0.05438500
 H                  1.78796900   -2.50724700   -0.83356600
 C                  4.56329400   -3.52987400    0.86199300
 H                  5.85876600   -2.22650900    1.98845500
 H                  3.11085400   -4.56662500   -0.34419200
 H                  5.12377700   -4.42800300    1.10386900

1-wB97XD-triplet
 Fe                 0.54303800   -0.00053300   -0.00065600
 C                 -0.91874300    2.20883500    1.57006400
 C                 -1.37259900    3.33171100    0.85171200
 C                 -1.41231700    1.94995900    2.86301600
 C                 -2.26735500    4.20770200    1.46309800
 C                 -2.30759300    2.84524200    3.44203800
 C                 -2.72815200    3.98209500    2.75691000
 H                 -2.60850600    5.08197100    0.91273000
 H                 -2.67876000    2.64858000    4.44555800
 H                 -3.41739900    4.67943700    3.22227800
 C                 -1.02648500   -1.47257600    2.13155200
 C                 -1.70075600   -0.53069200    2.91764900
 C                 -1.68183200   -2.53345100    1.49774700
 C                 -3.07771500   -0.68739300    3.07614200
 C                 -3.05948400   -2.65022500    1.68184800
 C                 -3.75318600   -1.74092400    2.47093700
 H                 -3.62375100    0.04414200    3.66570500
 H                 -3.58859000   -3.45558900    1.17956400
 H                 -4.82529000   -1.84629500    2.60466500
 C                 -0.91976000   -2.20921800   -1.56993500
 C                 -1.37376500   -3.33156800   -0.85085000
 C                 -1.41527900   -1.94980600   -2.86204100
 C                 -2.27023800   -4.20675200   -1.46087200
 C                 -2.31226700   -2.84426900   -3.43970000
 C                 -2.73277000   -3.98078300   -2.75399200
 H                 -2.61138200   -5.08067300   -0.90994400
 H                 -2.68485900   -2.64720900   -4.44261400
 H                 -3.42332400   -4.67753100   -3.21831300
 C                 -1.02830600    1.47252000   -2.13101100
 C                 -1.70333000    0.53081800   -2.91666200
 C                 -1.68301000    2.53351500   -1.49669700
 C                 -3.08037600    0.68783100   -3.07417600
 C                 -3.06076400    2.65057900   -1.67978800
 C                 -3.75520900    1.74145800   -2.46844200
 H                 -3.62697800   -0.04353700   -3.66342100
 H                 -3.58934000    3.45606400   -1.17713800
 H                 -4.82737900    1.84706500   -2.60144900
 C                 -0.94924200    3.50593100   -0.58955500
 H                  0.12660800    3.35172700   -0.68600600
 H                 -1.16893300    4.52967500   -0.91103600
 C                 -0.99958400   -0.66404800   -3.53836700
 H                 -1.24525500   -0.71223700   -4.60451100
 H                  0.08171600   -0.54472900   -3.44361400
 C                 -0.99631100    0.66402800    3.53881500
 H                 -1.24101900    0.71218200    4.60518200
 H                  0.08489000    0.54452600    3.44312500
 C                 -0.94894300   -3.50595100    0.58995500
 H                 -1.16843700   -4.52967400    0.91163800
 H                  0.12700800   -3.35183000    0.68535700
 C                  1.14016200    1.95523000   -2.92556000
 H                  1.02716600    3.04358900   -2.86937200
 H                  2.17698200    1.68629200   -2.72931500
 H                  0.84775700    1.61065900   -3.92318500
 C                  1.14245900   -1.95577900    2.92444300
 H                  2.17917600   -1.68685700    2.72763600
 H                  0.85067400   -1.61139000    3.92231200
 H                  1.02938200   -3.04412200    2.86811300
 O                  0.34139600   -1.32260900    1.93134500
 O                 -0.02021200   -1.38860400   -1.04222100
 O                  0.33969600    1.32229200   -1.93183800
 O                 -0.02140500    1.38700000    1.04068900
 C                  2.47462100   -0.00036000   -0.00108600
 C                  3.16430000    1.22225500   -0.36673200
 C                  2.68571600    2.49583500    0.00119800
 C                  4.34318400    1.15238200   -1.14349800
 C                  3.34748800    3.64610400   -0.40654600
 H                  1.78762100    2.55439300    0.60594900
 C                  4.99579000    2.30814200   -1.54956100
 H                  4.72792800    0.17897000   -1.43202200
 C                  4.49851300    3.56102600   -1.18866100
 H                  2.96049700    4.61641200   -0.11002800
 H                  5.89534400    2.23275000   -2.15299700
 H                  5.00803800    4.46350700   -1.51170400
 C                  3.16495000   -1.22258600    0.36456600
 C                  4.34432000   -1.15200500    1.14055000
 C                  2.68652400   -2.49648800   -0.00249200
 C                  4.99752800   -2.30737900    1.54673200
 H                  4.72895700   -0.17835100    1.42838900
 C                  3.34889600   -3.64636300    0.40539000
 H                  1.78805700   -2.55556500   -0.60664000
 C                  4.50038400   -3.56058000    1.18674800
 H                  5.89744900   -2.23143500    2.14955100
 H                  2.96199800   -4.61693200    0.10960600
 H                  5.01036000   -4.46276300    1.50991600

1-wB97XD-quintet
 Fe                 0.53588500   -0.00066200   -0.00039100
 C                 -0.98313200    2.42611700    1.18789200
 C                 -1.41786900    3.44783500    0.32475100
 C                 -1.43163400    2.36599000    2.51926300
 C                 -2.28461400    4.41890800    0.82037500
 C                 -2.29699400    3.35367200    2.98163400
 C                 -2.71998100    4.38313200    2.14331100
 H                 -2.62208500    5.21464200    0.15992500
 H                 -2.64307800    3.31658700    4.01221700
 H                 -3.39053000    5.15034100    2.51721800
 C                 -1.02425200   -1.13917300    2.31482300
 C                 -1.68854800   -0.09038100    2.96293200
 C                 -1.68314100   -2.29766900    1.88715800
 C                 -3.05639400   -0.23445600    3.19504600
 C                 -3.05107800   -2.39782500    2.14126300
 C                 -3.73417100   -1.37969300    2.79507600
 H                 -3.59255500    0.57762400    3.67886700
 H                 -3.58294500   -3.28158500    1.79931600
 H                 -4.79934900   -1.47441600    2.98167900
 C                 -0.98585100   -2.42571400   -1.18778200
 C                 -1.42170100   -3.44660300   -0.32421600
 C                 -1.43565600   -2.36470600   -2.51866900
 C                 -2.29063200   -4.41613900   -0.81902700
 C                 -2.30322700   -3.35083500   -2.98022600
 C                 -2.72719000   -4.37959500   -2.14154500
 H                 -2.62891800   -5.21125100   -0.15824200
 H                 -2.65032300   -3.31304500   -4.01044400
 H                 -3.39944000   -5.14561900   -2.51482300
 C                 -1.02442600    1.13991800   -2.31455900
 C                 -1.69011000    0.09183200   -2.96236200
 C                 -1.68190600    2.29907500   -1.88651800
 C                 -3.05792000    0.23734900   -3.19381100
 C                 -3.04986300    2.40066000   -2.13991200
 C                 -3.73432300    1.38325900   -2.79344900
 H                 -3.59516000   -0.57414300   -3.67741700
 H                 -3.58064300    3.28495400   -1.79765600
 H                 -4.79949000    1.47908600   -2.97954400
 C                 -0.97368700    3.40428900   -1.12109200
 H                  0.10684100    3.24866200   -1.16514900
 H                 -1.19212400    4.36519800   -1.59866100
 C                 -0.99024100   -1.19501200   -3.36719300
 H                 -1.20700700   -1.40264900   -4.42040000
 H                  0.09042700   -1.07345500   -3.26462000
 C                 -0.98713900    1.19571200    3.36747200
 H                 -1.20321200    1.40353300    4.42078500
 H                  0.09336300    1.07302300    3.26446200
 C                 -0.97648200   -3.40361300    1.12132400
 H                 -1.19561900   -4.36429600    1.59902500
 H                  0.10422400   -3.24907200    1.16469600
 C                  1.20937100    1.46888700   -3.04924500
 H                  1.08354400    2.54748000   -3.19054800
 H                  2.22474100    1.26023000   -2.71530100
 H                  1.00925800    0.95263300   -3.99404800
 C                  1.20959600   -1.47063900    3.04826500
 H                  2.22498900   -1.26259900    2.71400800
 H                  1.01022600   -0.95462700    3.99335700
 H                  1.08303300   -2.54919700    3.18917400
 O                  0.33122600   -0.99788400    2.03164400
 O                 -0.14887100   -1.50341600   -0.74061700
 O                  0.33105100    0.99725400   -2.03206800
 O                 -0.14853900    1.50212700    0.73987300
 C                  2.48989600   -0.00135300   -0.00067000
 C                  3.17915000    1.24414000   -0.27921500
 C                  2.65719900    2.51461700    0.04994900
 C                  4.40902700    1.21231500   -0.98436100
 C                  3.32388300    3.67868100   -0.30662700
 H                  1.71761200    2.56916900    0.58582000
 C                  5.06813600    2.38158800   -1.33536300
 H                  4.82871800    0.25278300   -1.26907800
 C                  4.53009300    3.62453100   -1.00277400
 H                  2.89394900    4.63828700   -0.03506200
 H                  6.00543300    2.32153700   -1.88074000
 H                  5.04468700    4.53826300   -1.28301900
 C                  3.17875500   -1.24699200    0.27786400
 C                  4.40935900   -1.21545700    0.98180300
 C                  2.65574600   -2.51740800   -0.04998000
 C                  5.06809300   -2.38489100    1.33293700
 H                  4.82989400   -0.25599300    1.26549400
 C                  3.32208800   -3.68162000    0.30670800
 H                  1.71562100   -2.57172000   -0.58493700
 C                  4.52900400   -3.62773600    1.00166900
 H                  6.00593100   -2.32503500    1.87740300
 H                  2.89133000   -4.64115400    0.03620000
 H                  5.04332300   -4.54158700    1.28203000

1-R2SCAN-singlet
Fe   -0.337873000000     -0.066032000000     -0.336583000000
O    -0.091107000000     -1.899101000000     -0.744650000000
O    -0.580895000000      1.774099000000     -0.717043000000
C     2.169148000000      0.009691000000     -1.835306000000
C     2.423559000000     -1.188782000000     -2.526911000000
C     2.714304000000      1.302474000000     -3.789744000000
C     2.796420000000     -1.084596000000     -3.869519000000
C     2.924728000000      0.141661000000     -4.535630000000
H     2.807249000000      2.280303000000     -4.253005000000
H     2.957066000000     -2.014123000000     -4.413129000000
C    -0.446244000000      2.611487000000     -1.743486000000
C     0.792734000000      3.132582000000     -2.192878000000
C     0.811983000000      4.084401000000     -3.213834000000
C    -1.567242000000      4.025978000000     -3.396969000000
C    -0.349642000000      4.554950000000     -3.843695000000
H     1.783318000000      4.464092000000     -3.531485000000
H    -2.503856000000      4.350594000000     -3.844894000000
C    -2.836742000000     -0.125328000000     -1.853268000000
C    -3.087058000000      1.081784000000     -2.530973000000
C    -3.451566000000      0.995038000000     -3.877039000000
C    -3.369118000000     -1.393137000000     -3.827104000000
C    -3.575307000000     -0.222864000000     -4.559337000000
H    -3.609064000000      1.931305000000     -4.409885000000
H    -3.458785000000     -2.364957000000     -4.303484000000
C    -0.221017000000     -2.727307000000     -1.778856000000
C    -1.457434000000     -3.243613000000     -2.240483000000
C    -1.470654000000     -4.184913000000     -3.271280000000
C     0.909713000000     -4.125509000000     -3.439576000000
C    -0.305440000000     -4.649356000000     -3.898988000000
H    -2.440158000000     -4.561091000000     -3.598565000000
H     1.848916000000     -4.445960000000     -3.885090000000
C     2.350977000000      1.257975000000     -2.438312000000
C     2.086369000000      2.544759000000     -1.688521000000
H     2.907677000000      3.246083000000     -1.878812000000
H     2.042380000000      2.345997000000     -0.615592000000
C    -1.624968000000      3.079862000000     -2.373097000000
C    -3.014341000000     -1.365879000000     -2.472916000000
C     0.961421000000     -3.189977000000     -2.405790000000
C    -2.927756000000      2.466850000000     -1.930956000000
H    -3.764015000000      3.088939000000     -2.271832000000
H    -2.945852000000      2.433788000000     -0.840753000000
C    -2.754080000000     -2.661547000000     -1.737215000000
H    -2.716604000000     -2.475537000000     -0.661723000000
H    -3.574122000000     -3.360680000000     -1.940598000000
C     2.261357000000     -2.582531000000     -1.947861000000
H     3.099772000000     -3.199136000000     -2.293383000000
H     2.273915000000     -2.565831000000     -0.857280000000
C    -0.406466000000     -5.657659000000     -5.046495000000
C     3.249109000000      0.161837000000     -6.031791000000
C    -0.242274000000      5.574814000000     -4.980372000000
C    -3.890232000000     -0.224205000000     -6.057675000000
C    -0.344637000000     -0.078307000000      1.459770000000
C     0.580015000000      0.747329000000      2.242624000000
C     1.153094000000      0.235240000000      3.434008000000
C     0.954408000000      2.046167000000      1.833312000000
C     2.083011000000      0.975725000000      4.157108000000
H     0.877160000000     -0.763179000000      3.764303000000
C     1.865079000000      2.792606000000      2.578046000000
H     0.503919000000      2.443423000000      0.928687000000
C     2.445814000000      2.259055000000      3.732677000000
H     2.528047000000      0.552115000000      5.054626000000
H     2.128903000000      3.795682000000      2.249908000000
H     3.172341000000      2.836894000000      4.298877000000
C    -1.275674000000     -0.915406000000      2.222813000000
C    -1.644741000000     -2.209030000000      1.792824000000
C    -1.860488000000     -0.419779000000      3.415408000000
C    -2.561358000000     -2.966325000000      2.519127000000
H    -1.185877000000     -2.593692000000      0.886964000000
C    -2.796209000000     -1.170764000000      4.119966000000
H    -1.588689000000      0.574433000000      3.761501000000
C    -3.153446000000     -2.448778000000      3.675271000000
H    -2.820913000000     -3.965226000000      2.175230000000
H    -3.250057000000     -0.759552000000      5.018834000000
H    -3.884476000000     -3.034885000000      4.226985000000
C    -1.083775000000     -6.948614000000     -4.546589000000
H    -2.088595000000     -6.750059000000     -4.159728000000
H    -1.173659000000     -7.676133000000     -5.362878000000
H    -0.498384000000     -7.404630000000     -3.740584000000
C     0.970040000000     -6.024283000000     -5.616616000000
H     1.487441000000     -5.144120000000     -6.015504000000
H     1.610979000000     -6.485806000000     -4.857002000000
H     0.850866000000     -6.742195000000     -6.435718000000
C    -1.250588000000     -5.047727000000     -6.184518000000
H    -2.264677000000     -4.807338000000     -5.847614000000
H    -0.790866000000     -4.122968000000     -6.551774000000
H    -1.332066000000     -5.750653000000     -7.022964000000
C     4.587039000000     -0.558647000000     -6.285592000000
H     4.554397000000     -1.601483000000     -5.953965000000
H     4.822172000000     -0.554084000000     -7.356599000000
H     5.404184000000     -0.060404000000     -5.752152000000
C     3.352979000000      1.590873000000     -6.581182000000
H     2.414168000000      2.141248000000     -6.452743000000
H     4.154242000000      2.155623000000     -6.090802000000
H     3.576590000000      1.556280000000     -7.653031000000
C     2.119587000000     -0.566930000000     -6.788638000000
H     2.014021000000     -1.604738000000     -6.455589000000
H     1.160294000000     -0.064162000000     -6.623288000000
H     2.326615000000     -0.573157000000     -7.865656000000
C     0.430805000000      6.861199000000     -4.463291000000
H     1.433356000000      6.659485000000     -4.072191000000
H     0.525153000000      7.596977000000     -5.271632000000
H    -0.159985000000      7.308593000000     -3.656400000000
C     0.609458000000      4.976962000000     -6.119135000000
H     1.621700000000      4.734265000000     -5.778367000000
H     0.152909000000      4.055441000000     -6.498303000000
H     0.695368000000      5.688212000000     -6.950082000000
C    -1.615502000000      5.945952000000     -5.555450000000
H    -2.261596000000      6.399499000000     -4.795401000000
H    -1.491840000000      6.671949000000     -6.366725000000
H    -2.129612000000      5.069299000000     -5.966160000000
C    -2.755843000000      0.513871000000     -6.798046000000
H    -1.797787000000      0.008575000000     -6.633216000000
H    -2.956142000000      0.534111000000     -7.876164000000
H    -2.651983000000      1.547227000000     -6.450900000000
C    -5.226504000000      0.499547000000     -6.310914000000
H    -5.454907000000      0.508316000000     -7.383347000000
H    -6.046994000000     -0.005217000000     -5.788857000000
H    -5.195974000000      1.538193000000     -5.966192000000
C    -3.990703000000     -1.646188000000     -6.625703000000
H    -4.794893000000     -2.217074000000     -6.147377000000
H    -4.207804000000     -1.598033000000     -7.698368000000
H    -3.052664000000     -2.198187000000     -6.498576000000
O    -2.398624000000     -0.152514000000     -0.517380000000
O     1.722857000000      0.022170000000     -0.501611000000
C    -3.330144000000      0.388554000000      0.451823000000
H    -3.609447000000     -0.413713000000      1.138574000000
H    -2.838016000000      1.198785000000      0.993995000000
H    -4.211192000000      0.756175000000     -0.077053000000
C     2.643177000000     -0.540683000000      0.466093000000
H     2.913964000000      0.246370000000      1.173329000000
H     2.145256000000     -1.362883000000      0.984551000000
H     3.530461000000     -0.895940000000     -0.060794000000

1-R2SCAN-triplet
Fe      -0.357380000      0.107421000     -0.369424000
O       -0.277585000     -1.427633000     -1.319308000
O       -0.466709000      1.947196000     -0.549280000
C        2.304311000      0.058599000     -1.875129000
C        2.404975000     -1.152037000     -2.576479000
C        2.384839000      1.295378000     -3.930221000
C        2.505519000     -1.099522000     -3.965924000
C        2.485069000      0.113554000     -4.670601000
H        2.324995000      2.254097000     -4.436920000
H        2.542943000     -2.043313000     -4.507417000
C       -0.444572000      2.750771000     -1.626662000
C        0.775348000      3.216647000     -2.178633000
C        0.748197000      4.168529000     -3.198340000
C       -1.637433000      4.171516000     -3.206635000
C       -0.444560000      4.677668000     -3.733308000
H        1.703697000      4.514311000     -3.592441000
H       -2.593778000      4.513686000     -3.595256000
C       -2.957419000      0.009432000     -1.974502000
C       -3.101061000      1.269135000     -2.570203000
C       -3.248274000      1.319509000     -3.957696000
C       -3.060709000     -1.064476000     -4.123906000
C       -3.212454000      0.172478000     -4.761767000
H       -3.337949000      2.299527000     -4.421080000
H       -3.003298000     -1.982194000     -4.703824000
C       -0.247031000     -2.570251000     -1.985727000
C       -1.454359000     -3.171206000     -2.421825000
C       -1.391353000     -4.325555000     -3.199135000
C        1.004055000     -4.330792000     -3.093361000
C       -0.174269000     -4.930301000     -3.558539000
H       -2.330086000     -4.763586000     -3.536740000
H        1.970752000     -4.762777000     -3.340335000
C        2.296671000      1.291687000     -2.531167000
C        2.085200000      2.588671000     -1.767208000
H        2.906107000      3.281917000     -1.990314000
H        2.092713000      2.381810000     -0.694068000
C       -1.656873000      3.215697000     -2.186035000
C       -2.949211000     -1.167954000     -2.732146000
C        0.989212000     -3.171512000     -2.313759000
C       -2.952078000      2.557297000     -1.776733000
H       -3.795041000      3.225123000     -1.992735000
H       -2.935498000      2.343183000     -0.705513000
C       -2.773857000     -2.521948000     -2.075452000
H       -2.852642000     -2.398330000     -0.990825000
H       -3.586212000     -3.186468000     -2.395664000
C        2.260595000     -2.487481000     -1.873466000
H        3.118243000     -3.131878000     -2.103134000
H        2.234742000     -2.325183000     -0.790975000
C       -0.180668000     -6.183291000     -4.438803000
C        2.519459000      0.095539000     -6.202131000
C       -0.397148000      5.697618000     -4.874002000
C       -3.323468000      0.319912000     -6.282989000
C       -0.300418000     -0.082027000      1.499499000
C        0.713675000      0.562975000      2.314744000
C        1.260416000     -0.107717000      3.439703000
C        1.212549000      1.850845000      2.002373000
C        2.277159000      0.472411000      4.192698000
H        0.888521000     -1.097600000      3.692531000
C        2.214533000      2.431194000      2.774322000
H        0.782606000      2.373025000      1.152876000
C        2.761091000      1.744101000      3.863883000
H        2.695635000     -0.067548000      5.039108000
H        2.575941000      3.425961000      2.522989000
H        3.554350000      2.195699000      4.454697000
C       -1.287901000     -0.954254000      2.119176000
C       -1.696715000     -2.167330000      1.517634000
C       -1.905609000     -0.578008000      3.338652000
C       -2.686480000     -2.955223000      2.097784000
H       -1.216005000     -2.475711000      0.593955000
C       -2.908804000     -1.361925000      3.902876000
H       -1.598870000      0.349393000      3.816614000
C       -3.307326000     -2.552579000      3.285144000
H       -2.976031000     -3.888832000      1.620294000
H       -3.382502000     -1.043518000      4.828741000
H       -4.089297000     -3.163449000      3.728914000
C       -0.968515000     -7.306147000     -3.735360000
H       -2.004568000     -7.010483000     -3.540753000
H       -0.986647000     -8.207688000     -4.359753000
H       -0.505700000     -7.560804000     -2.775546000
C        1.236158000     -6.697392000     -4.727368000
H        1.836520000     -5.949242000     -5.257343000
H        1.761738000     -6.972334000     -3.805928000
H        1.181261000     -7.590157000     -5.359919000
C       -0.856306000     -5.851671000     -5.785050000
H       -1.890056000     -5.518810000     -5.645662000
H       -0.313948000     -5.052798000     -6.302973000
H       -0.870561000     -6.736446000     -6.433187000
C        3.875941000     -0.459815000     -6.676665000
H        4.047668000     -1.470916000     -6.292482000
H        3.909996000     -0.502123000     -7.772195000
H        4.698405000      0.176221000     -6.330846000
C        2.322284000      1.495387000     -6.799033000
H        1.366705000      1.933107000     -6.487751000
H        3.125354000      2.180132000     -6.503107000
H        2.325324000      1.432970000     -7.892950000
C        1.385316000     -0.811992000     -6.721839000
H        1.518876000     -1.852884000     -6.410875000
H        0.416795000     -0.474738000     -6.337902000
H        1.352803000     -0.789704000     -7.817744000
C        0.380507000      6.948689000     -4.421378000
H        1.405626000      6.700363000     -4.128013000
H        0.430961000      7.683198000     -5.234586000
H       -0.109936000      7.418620000     -3.561780000
C        0.314238000      5.064279000     -6.087325000
H        1.337955000      4.762175000     -5.841691000
H       -0.225561000      4.172721000     -6.427256000
H        0.362832000      5.777049000     -6.919975000
C       -1.799184000      6.135448000     -5.317802000
H       -2.354993000      6.602338000     -4.496866000
H       -1.717167000      6.868516000     -6.127908000
H       -2.385525000      5.288633000     -5.693391000
C       -2.272289000      1.332266000     -6.782762000
H       -1.261014000      1.006516000     -6.516952000
H       -2.329213000      1.427690000     -7.873691000
H       -2.423131000      2.326668000     -6.350367000
C       -4.732003000      0.836623000     -6.636371000
H       -4.832616000      0.961849000     -7.721400000
H       -5.500296000      0.132577000     -6.297898000
H       -4.929751000      1.804059000     -6.162521000
C       -3.090109000     -1.011071000     -7.010070000
H       -3.847449000     -1.756630000     -6.743815000
H       -3.146583000     -0.853146000     -8.092527000
H       -2.102118000     -1.426807000     -6.780698000
O       -2.727973000     -0.070344000     -0.601751000
O        2.103910000      0.024605000     -0.497879000
C       -3.921717000     -0.034463000      0.192438000
H       -4.521234000     -0.935180000      0.009936000
H       -3.605693000     -0.006928000      1.235952000
H       -4.515290000      0.855257000     -0.048748000
C        3.324538000     -0.007799000      0.254194000
H        3.871263000      0.936515000      0.136664000
H        3.050767000     -0.147400000      1.300338000
H        3.954952000     -0.838035000     -0.088125000

1-R2SCAN-quintet
Fe      -0.313396000      0.128073000     -0.358083000
O       -0.320849000     -1.355106000     -1.401968000
O       -0.262618000      1.915276000     -0.765204000
C        2.297847000      0.049133000     -1.943719000
C        2.378169000     -1.161895000     -2.651721000
C        2.677418000      1.288437000     -3.964326000
C        2.606573000     -1.105285000     -4.026324000
C        2.756072000      0.110309000     -4.711103000
H        2.755263000      2.253169000     -4.457267000
H        2.632993000     -2.045970000     -4.574515000
C       -0.267375000      2.783914000     -1.779404000
C        0.955764000      3.245273000     -2.319556000
C        0.936147000      4.191242000     -3.342424000
C       -1.456544000      4.223738000     -3.328679000
C       -0.259185000      4.703125000     -3.873455000
H        1.891478000      4.532038000     -3.740996000
H       -2.409839000      4.586794000     -3.705539000
C       -2.932735000      0.128803000     -1.882773000
C       -3.054763000      1.369907000     -2.522804000
C       -3.335899000      1.369855000     -3.890605000
C       -3.343675000     -1.026020000     -3.949326000
C       -3.474821000      0.188132000     -4.631575000
H       -3.401089000      2.333003000     -4.393277000
H       -3.416009000     -1.969383000     -4.484224000
C       -0.362465000     -2.502594000     -2.043615000
C       -1.606303000     -3.096090000     -2.370432000
C       -1.612397000     -4.262699000     -3.128806000
C        0.792441000     -4.308169000     -3.172341000
C       -0.426124000     -4.887006000     -3.559109000
H       -2.575403000     -4.700316000     -3.389259000
H        1.732217000     -4.773116000     -3.459382000
C        2.442600000      1.284492000     -2.582387000
C        2.241999000      2.603545000     -1.855252000
H        3.085384000      3.270309000     -2.072795000
H        2.198914000      2.436184000     -0.775322000
C       -1.482148000      3.276099000     -2.300158000
C       -3.076775000     -1.078847000     -2.576139000
C        0.845369000     -3.136768000     -2.414876000
C       -2.782261000      2.683245000     -1.809281000
H       -3.603363000      3.382014000     -2.010884000
H       -2.722482000      2.519921000     -0.729889000
C       -2.870789000     -2.418310000     -1.898569000
H       -2.811442000     -2.275388000     -0.814239000
H       -3.726955000     -3.071221000     -2.108012000
C        2.146766000     -2.502056000     -1.981971000
H        2.974089000     -3.180417000     -2.223747000
H        2.133506000     -2.362881000     -0.894779000
C       -0.508003000     -6.147924000     -4.423819000
C        2.949697000      0.105196000     -6.230536000
C       -0.209140000      5.713882000     -5.022811000
C       -3.711430000      0.271896000     -6.142747000
C       -0.261857000     -0.127968000      1.539027000
C        0.346890000      0.820371000      2.434967000
C        0.858713000      0.357767000      3.687121000
C        0.545579000      2.196570000      2.133198000
C        1.503975000      1.216701000      4.567091000
H        0.742821000     -0.692206000      3.942404000
C        1.199280000      3.041195000      3.022861000
H        0.178365000      2.580621000      1.187323000
C        1.684663000      2.567860000      4.247150000
H        1.879754000      0.824986000      5.510364000
H        1.326804000      4.088977000      2.758156000
H        2.194786000      3.235530000      4.936544000
C       -0.872076000     -1.371655000      1.985875000
C       -0.679321000     -2.621873000      1.349903000
C       -1.750139000     -1.345723000      3.105035000
C       -1.338905000     -3.766930000      1.788064000
H       -0.001807000     -2.682229000      0.505224000
C       -2.395704000     -2.496317000      3.544713000
H       -1.906602000     -0.400159000      3.619739000
C       -2.205009000     -3.715824000      2.884713000
H       -1.166937000     -4.708142000      1.270399000
H       -3.060240000     -2.440000000      4.404435000
H       -2.717910000     -4.611779000      3.225333000
C       -1.281165000     -7.247315000     -3.668719000
H       -2.299469000     -6.929813000     -3.422867000
H       -1.350454000     -8.153009000     -4.283282000
H       -0.773400000     -7.504309000     -2.732579000
C        0.878491000     -6.697234000     -4.784901000
H        1.466314000     -5.968006000     -5.353670000
H        1.447346000     -6.978521000     -3.891556000
H        0.767409000     -7.592941000     -5.405671000
C       -1.248732000     -5.809163000     -5.733813000
H       -2.264959000     -5.450642000     -5.540187000
H       -0.716561000     -5.027067000     -6.286898000
H       -1.319240000     -6.697875000     -6.372732000
C        4.230078000     -0.675134000     -6.585047000
H        4.181165000     -1.710598000     -6.232621000
H        4.374045000     -0.695274000     -7.671998000
H        5.109420000     -0.205669000     -6.130227000
C        3.068191000      1.523599000     -6.804161000
H        2.166674000      2.114480000     -6.606203000
H        3.929968000      2.058088000     -6.388287000
H        3.201108000      1.469844000     -7.890237000
C        1.732237000     -0.578097000     -6.885744000
H        1.612474000     -1.611175000     -6.543381000
H        0.812391000     -0.035899000     -6.640808000
H        1.845814000     -0.592113000     -7.976520000
C        0.560650000      6.971825000     -4.575612000
H        1.584470000      6.729639000     -4.272679000
H        0.614346000      7.699522000     -5.394692000
H        0.062399000      7.447306000     -3.723646000
C        0.513242000      5.073953000     -6.226160000
H        1.540041000      4.788518000     -5.973652000
H       -0.014249000      4.171675000     -6.556723000
H        0.556205000      5.777297000     -7.066929000
C       -1.609959000      6.142124000     -5.479494000
H       -2.169235000      6.623474000     -4.669382000
H       -1.525425000      6.861486000     -6.301481000
H       -2.194117000      5.288200000     -5.842047000
C       -2.525394000      1.015683000     -6.790576000
H       -1.588878000      0.478819000     -6.604194000
H       -2.670972000      1.092895000     -7.874884000
H       -2.413586000      2.028250000     -6.388798000
C       -5.015229000      1.044874000     -6.419607000
H       -5.190216000      1.119313000     -7.499584000
H       -5.872885000      0.535381000     -5.966441000
H       -4.974955000      2.061260000     -6.014696000
C       -3.821009000     -1.114871000     -6.790146000
H       -4.660649000     -1.687355000     -6.379771000
H       -3.986804000     -1.004325000     -7.867332000
H       -2.904006000     -1.698499000     -6.651068000
O       -2.554821000      0.094074000     -0.538065000
O        1.960713000      0.016126000     -0.589963000
C       -3.631904000      0.174542000      0.404848000
H       -4.268303000     -0.714988000      0.325185000
H       -3.169516000      0.214067000      1.391416000
H       -4.229841000      1.074922000      0.223170000
C        3.069484000      0.025824000      0.320305000
H        3.659435000      0.941065000      0.193755000
H        2.642285000     -0.007848000      1.323523000
H        3.706719000     -0.849076000      0.143131000

1-M06L-singlet
 Fe                 0.51304900    0.00010900    0.00036500
 O                  0.09208700    1.36513300    1.26655600
 O                  0.34040400   -1.23384500    1.69121300
 O                  0.09171500   -1.36445800   -1.26605100
 O                  0.34073000    1.23422600   -1.69096500
 C                 -0.92441900    2.14119100    1.61081600
 C                 -1.35709500    3.26228600    0.86391700
 C                 -2.34705500    4.09250700    1.39013500
 C                 -2.93381000    3.84207800    2.62603800
 C                 -2.53812000    2.71599800    3.34466800
 C                 -1.55247000    1.86835900    2.85224000
 C                 -1.11343200    0.63127500    3.58559900
 C                 -1.67709400   -0.62553200    2.95755300
 C                 -3.00174700   -0.95992400    3.25509200
 C                 -3.62158500   -2.06998600    2.69635700
 C                 -2.91600600   -2.88235100    1.82044200
 C                 -1.58635400   -2.60495800    1.50044900
 C                 -0.99338900   -1.46941300    2.06590900
 C                 -0.84575600   -3.49153200    0.53159600
 C                 -1.35650500   -3.26248400   -0.86415700
 C                 -2.34586300   -4.09313300   -1.39081500
 C                 -2.93219100   -3.84295500   -2.62698100
 C                 -2.53671300   -2.71668400   -3.34543600
 C                 -1.55170400   -1.86857400   -2.85254200
 C                 -0.92409800   -2.14115300   -1.61084100
 C                 -1.11267600   -0.63135300   -3.58567100
 C                 -1.67646800    0.62542100   -2.95766200
 C                 -3.00111500    0.95965700   -3.25544600
 C                 -3.62115200    2.06977200   -2.69704700
 C                 -2.91580000    2.88231500   -1.82111400
 C                 -1.58621400    2.60501700   -1.50077700
 C                 -0.99300200    1.46948400   -2.06601100
 C                 -0.84596300    3.49158100   -0.53165500
 C                  1.30126500   -1.23237800    2.76129800
 C                  1.30174100    1.23222000   -2.76090300
 C                  2.32960800    0.00024900    0.00045500
 C                  3.09374700    1.20199300   -0.31866700
 C                  2.65191600    2.48640400    0.05704900
 C                  3.37338800    3.61917200   -0.29712400
 C                  4.53861100    3.50879100   -1.05486900
 C                  4.99550400    2.24602300   -1.43423000
 C                  4.29412300    1.10900000   -1.06066000
 C                  3.09367900   -1.20161600    0.31932400
 C                  4.29394100   -1.10884900    1.06154000
 C                  4.99527400   -2.24598500    1.43484800
 C                  4.53845800   -3.50863300    1.05498600
 C                  3.37336500   -3.61877200    0.29701100
 C                  2.65193900   -2.48589100   -0.05690500
 H                 -2.65683000    4.96149200    0.81002600
 H                 -2.99380000    2.49304100    4.30902700
 H                 -1.46648600    0.68011200    4.62231700
 H                 -0.02244300    0.60982300    3.60976100
 H                 -3.55163300   -0.31186700    3.93488400
 H                 -3.38896000   -3.75169500    1.36822500
 H                  0.22708500   -3.29981900    0.60050500
 H                 -1.01567800   -4.53816500    0.81003500
 H                 -2.65548300   -4.96227700   -0.81085700
 H                 -2.99205600   -2.49393000   -4.31000000
 H                 -1.46558700   -0.68008900   -4.62244400
 H                 -0.02167400   -0.60985900   -3.60969200
 H                 -3.55082700    0.31144500   -3.93523100
 H                 -3.38889100    3.75170200   -1.36912700
 H                 -1.01591900    4.53822600   -0.81002200
 H                  0.22691200    3.29996400   -0.60024200
 H                  1.80647800   -0.26262700    2.78520800
 H                  2.02513700   -2.03079600    2.57708900
 H                  0.78900500   -1.41347200    3.70800100
 H                  1.80670800    0.26233700   -2.78449500
 H                  2.02578700    2.03049500   -2.57676100
 H                  0.78969700    1.41323100   -3.70773600
 H                  1.74331800    2.56187900    0.64592900
 H                  3.01879100    4.59780700    0.01676100
 H                  5.08935000    4.39883400   -1.34636500
 H                  5.90250100    2.14980000   -2.02526300
 H                  4.64858500    0.12700300   -1.36467500
 H                  4.64834500   -0.12693700    1.36590700
 H                  5.90217500   -2.14995500    2.02605900
 H                  5.08916600   -4.39877300    1.34624700
 H                  3.01882800   -4.59730400   -0.01726600
 H                  1.74344400   -2.56118500   -0.64596800
 H                 -3.69133700    4.51182700    3.02201800
 H                 -4.65314400   -2.30074600    2.94610900
 H                 -4.65267500    2.30041200   -2.94705900
 H                 -3.68922900   -4.51306500   -3.02328000

1-M06L-open-shell-singlet
 Fe                 0.51307400   -0.00004200   -0.00013900
 O                  0.09190300    1.36469900    1.26602700
 O                  0.34072400   -1.23388500    1.69135100
 O                  0.09150500   -1.36482600   -1.26620200
 O                  0.34057900    1.23372000   -1.69149100
 C                 -0.92389800    2.14158200    1.61050200
 C                 -1.35629500    3.26270400    0.86354500
 C                 -2.34566600    4.09349200    1.39001500
 C                 -2.93199400    3.84361900    2.62623700
 C                 -2.53651900    2.71751100    3.34495800
 C                 -1.55151100    1.86930100    2.85226900
 C                 -1.11261400    0.63218100    3.58563000
 C                 -1.67652000   -0.62460000    2.95771900
 C                 -3.00127600   -0.95856400    3.25536300
 C                 -3.62144400   -2.06861300    2.69699600
 C                 -2.91611900   -2.88142700    1.82127900
 C                 -1.58642800   -2.60444700    1.50112600
 C                 -0.99311000   -1.46891100    2.06627200
 C                 -0.84612800   -3.49136500    0.53234400
 C                 -1.35699700   -3.26251800   -0.86339200
 C                 -2.34670100   -4.09307500   -1.38960400
 C                 -2.93334000   -3.84303700   -2.62564700
 C                 -2.53782800   -2.71700000   -3.34445000
 C                 -1.55245100   -1.86904800   -2.85204600
 C                 -0.92455100   -2.14148100   -1.61047000
 C                 -1.11350800   -0.63202400   -3.58553300
 C                 -1.67703800    0.62488000   -2.95754800
 C                 -3.00175600    0.95916000   -3.25498700
 C                 -3.62159100    2.06932500   -2.69647600
 C                 -2.91594600    2.88193800   -1.82083900
 C                 -1.58626400    2.60465200   -1.50091900
 C                 -0.99328200    1.46899500   -2.06618500
 C                 -0.84562300    3.49143600   -0.53227900
 C                  1.30164100   -1.23192400    2.76137200
 C                  1.30134800    1.23151800   -2.76166100
 C                  2.32960000   -0.00016700   -0.00022700
 C                  3.09377000    1.20148000   -0.31953600
 C                  2.65203300    2.48593800    0.05612400
 C                  3.37352300    3.61865100   -0.29819800
 C                  4.53867300    3.50815000   -1.05603200
 C                  4.99549400    2.24532700   -1.43530500
 C                  4.29409800    1.10836500   -1.06159000
 C                  3.09356200   -1.20196000    0.31908800
 C                  4.29390100   -1.10901400    1.06113700
 C                  4.99512900   -2.24607300    1.43488800
 C                  4.53811000   -3.50883200    1.05565200
 C                  3.37292700   -3.61916600    0.29784100
 C                  2.65161200   -2.48635400   -0.05652000
 H                 -2.65526100    4.96250300    0.80985000
 H                 -2.99188000    2.49496800    4.30956300
 H                 -1.46561600    0.68110800    4.62236200
 H                 -0.02162500    0.61058200    3.60972700
 H                 -3.55095600   -0.31015800    3.93499100
 H                 -3.38932300   -3.75077100    1.36932700
 H                  0.22675200   -3.29985100    0.60110700
 H                 -1.01619900   -4.53791900    0.81099000
 H                 -2.65632200   -4.96203800   -0.80937700
 H                 -2.99342800   -2.49432000   -4.30891000
 H                 -1.46670200   -0.68093300   -4.62220100
 H                 -0.02252300   -0.61063000   -3.60985900
 H                 -3.55168400    0.31091000   -3.93456200
 H                 -3.38886300    3.75138700   -1.36878600
 H                 -1.01551600    4.53801400   -0.81093600
 H                  0.22720800    3.29968100   -0.60116200
 H                  1.80666600   -0.26206800    2.78497400
 H                  2.02566900   -2.03023500    2.57732200
 H                  0.78950600   -1.41290000    3.70815800
 H                  1.80604000    0.26149500   -2.78546300
 H                  2.02565400    2.02956900   -2.57761700
 H                  0.78910800    1.41277900   -3.70833800
 H                  1.74349600    2.56149400    0.64508900
 H                  3.01898100    4.59732800    0.01562300
 H                  5.08944100    4.39814000   -1.34763600
 H                  5.90245400    2.14902500   -2.02638100
 H                  4.64848700    0.12631300   -1.36552000
 H                  4.64844600   -0.12701900    1.36506200
 H                  5.90210000   -2.14987700    2.02596800
 H                  5.08873800   -4.39891200    1.34724700
 H                  3.01823100   -4.59779800   -0.01594800
 H                  1.74307200   -2.56178400   -0.64549900
 H                 -3.68903400    4.51381600    3.02238600
 H                 -4.65305100   -2.29901600    2.94687900
 H                 -4.65318300    2.29997100   -2.94619600
 H                 -3.69064500   -4.51305400   -3.02159200

1-M06L-triplet
 Fe                 0.60910600   -0.00262700   -0.00124700
 O                 -0.23262900    1.34280000    0.91062500
 O                  0.32274400   -1.29491400    1.97554400
 O                 -0.23529500   -1.34589700   -0.91401700
 O                  0.32259300    1.29195300   -1.97680200
 C                 -0.96347100    2.25927000    1.50038000
 C                 -1.36708800    3.40578700    0.77859500
 C                 -2.15421800    4.35649400    1.42150700
 C                 -2.54746200    4.18699600    2.74886900
 C                 -2.17264200    3.03537400    3.44069900
 C                 -1.38476800    2.06186700    2.83445700
 C                 -1.00963700    0.76499400    3.50111400
 C                 -1.72737200   -0.41533800    2.88102100
 C                 -3.11581700   -0.51613400    2.98708900
 C                 -3.80792200   -1.55985200    2.38370900
 C                 -3.11872900   -2.51787800    1.65007000
 C                 -1.72990700   -2.46199000    1.51792600
 C                 -1.05862100   -1.40374000    2.14481300
 C                 -1.00998800   -3.49665300    0.68054400
 C                 -1.38455400   -3.40062700   -0.77587100
 C                 -2.18132700   -4.34588500   -1.41496500
 C                 -2.57963000   -4.17385000   -2.74045600
 C                 -2.20023800   -3.02478700   -3.43403400
 C                 -1.40262100   -2.05682000   -2.83162900
 C                 -0.97613800   -2.25711900   -1.49963800
 C                 -1.02286900   -0.76193900   -3.49954000
 C                 -1.73359700    0.42167100   -2.87758000
 C                 -3.12185200    0.52889600   -2.98050200
 C                 -3.80781800    1.57573400   -2.37557900
 C                 -3.11257200    2.53062500   -1.64352600
 C                 -1.72376100    2.46833000   -1.51454200
 C                 -1.05866100    1.40694400   -2.14290600
 C                 -0.99712000    3.49988200   -0.67916400
 C                  1.08446100   -1.86823700    3.03355900
 C                  1.08451000    1.86200200   -3.03641800
 C                  2.51521400   -0.00502600   -0.00209000
 C                  3.21679300    1.17771200   -0.45362400
 C                  2.69112900    2.46980100   -0.22930300
 C                  3.32668500    3.59769900   -0.72697200
 C                  4.50060900    3.47495800   -1.47107700
 C                  5.04535800    2.20919500   -1.69383400
 C                  4.42227700    1.07736800   -1.18719400
 C                  3.21479400   -1.18949600    0.44778500
 C                  4.42252400   -1.09233200    1.17809500
 C                  5.04394100   -2.22580000    1.68310000
 C                  4.49519300   -3.49011200    1.46189100
 C                  3.31889000   -3.60973200    0.72102800
 C                  2.68500200   -2.48018900    0.22501600
 H                 -2.46777400    5.24171700    0.86960000
 H                 -2.49898100    2.88675800    4.46933800
 H                 -1.25780200    0.82139800    4.56812000
 H                  0.07240900    0.61680000    3.42171500
 H                 -3.65400200    0.25416400    3.53638200
 H                 -3.65787400   -3.32129300    1.15166300
 H                  0.07016100   -3.36653700    0.80264600
 H                 -1.26191900   -4.49894400    1.04857300
 H                 -2.49846400   -5.22880700   -0.86141000
 H                 -2.53062700   -2.87380500   -4.46103900
 H                 -1.27412700   -0.81716700   -4.56587800
 H                  0.06003100   -0.61873200   -3.42277100
 H                 -3.66476300   -0.23888300   -3.52867700
 H                 -3.64691900    3.33658100   -1.14405500
 H                 -1.24592600    4.50326000   -1.04636300
 H                  0.08209800    3.36526500   -0.80474400
 H                  2.12962600   -1.60459500    2.86080300
 H                  0.98153500   -2.96147800    3.03763600
 H                  0.75727800   -1.47289300    4.00322000
 H                  2.12897500    1.59430600   -2.86553700
 H                  0.98587800    2.95564600   -3.04061600
 H                  0.75398800    1.46771700   -4.00537900
 H                  1.77432700    2.56179200    0.34825800
 H                  2.90170200    4.58016900   -0.53636400
 H                  4.99081600    4.35841900   -1.87073300
 H                  5.96140800    2.10612000   -2.26981200
 H                  4.84438000    0.09172700   -1.36848300
 H                  4.84770800   -0.10780300    1.35821900
 H                  5.96183500   -2.12513200    2.25656600
 H                  4.98413100   -4.37486900    1.86023400
 H                  2.89076400   -4.59107600    0.53168500
 H                  1.76634300   -2.56965600   -0.35000200
 H                 -3.15365100    4.94369400    3.23841800
 H                 -4.88863200   -1.62034000    2.47624500
 H                 -4.88843700    1.64117200   -2.46573500
 H                 -3.19343600   -4.92632100   -3.22703500

1-M06L-quintet
 Fe                 0.62337900   -0.00006000   -0.00012700
 O                 -0.24119800    1.41060200    0.82813600
 O                  0.29756500   -1.19829900    1.94195900
 O                 -0.24144000   -1.41068200   -0.82820200
 O                  0.29739700    1.19824300   -1.94197200
 C                 -1.07019500    2.28549500    1.36210100
 C                 -1.47531700    3.40959500    0.61207400
 C                 -2.32823400    4.33899600    1.20168800
 C                 -2.77477800    4.17516600    2.51165500
 C                 -2.36862600    3.06031100    3.24329900
 C                 -1.51734800    2.10818000    2.68835400
 C                 -1.06091800    0.87911000    3.42917200
 C                 -1.74123500   -0.37671900    2.93277800
 C                 -3.10786200   -0.55505000    3.15623400
 C                 -3.77378500   -1.67594700    2.67565100
 C                 -3.08210000   -2.63047800    1.94075500
 C                 -1.71498800   -2.49616700    1.68974400
 C                 -1.06738300   -1.36833400    2.20773500
 C                 -1.01328600   -3.51208700    0.81794800
 C                 -1.47586500   -3.40943900   -0.61195000
 C                 -2.32902300   -4.33870900   -1.20141900
 C                 -2.77575700   -4.17481100   -2.51131400
 C                 -2.36956700   -3.06001200   -3.24302000
 C                 -1.51805100   -2.10800900   -2.68821500
 C                 -1.07069000   -2.28540800   -1.36204800
 C                 -1.06157000   -0.87900400   -3.42911100
 C                 -1.74162200    0.37693700   -2.93262400
 C                 -3.10824800    0.55547800   -3.15593200
 C                 -3.77394700    1.67648200   -2.67528600
 C                 -3.08203800    2.63091300   -1.94047200
 C                 -1.71492200    2.49639400   -1.68960600
 C                 -1.06754700    1.36846400   -2.20766200
 C                 -1.01295600    3.51220200   -0.81789900
 C                  1.16187600   -1.69195000    2.96154900
 C                  1.16176400    1.69167300   -2.96162500
 C                  2.61714900   -0.00016200   -0.00021400
 C                  3.34638800    1.22994800   -0.25131300
 C                  2.75777700    2.48387600    0.03967000
 C                  3.38285300    3.67155100   -0.30451800
 C                  4.60565600    3.65521300   -0.97838600
 C                  5.20258200    2.43375200   -1.28820700
 C                  4.59420500    1.24094400   -0.92094500
 C                  3.34625500   -1.23035100    0.25092400
 C                  4.59406800   -1.24142300    0.92056400
 C                  5.20232900   -2.43426100    1.28791800
 C                  4.60528700   -3.65568600    0.97818500
 C                  3.38249100   -3.67195400    0.30430100
 C                  2.75753100   -2.48424400   -0.03998600
 H                 -2.64224700    5.20700000    0.62314500
 H                 -2.71131900    2.92725000    4.26892000
 H                 -1.27237200    1.00318700    4.49829600
 H                  0.02363600    0.77681100    3.31581800
 H                 -3.64982700    0.21369800    3.70366500
 H                 -3.60428200   -3.49213200    1.52901100
 H                  0.07004600   -3.35429300    0.87008000
 H                 -1.22126900   -4.52057800    1.19489400
 H                 -2.64306700   -5.20666700   -0.62282300
 H                 -2.71241600   -2.92689200   -4.26858200
 H                 -1.27323000   -1.00305600   -4.49819600
 H                  0.02301900   -0.77686900   -3.31595600
 H                 -3.65038700   -0.21318800   -3.70330400
 H                 -3.60404000    3.49265700   -1.52868800
 H                 -1.22086500    4.52072700   -1.19479500
 H                  0.07034700    3.35426800   -0.87021000
 H                  2.17970700   -1.41459800    2.68059900
 H                  1.08706200   -2.78439000    3.03449800
 H                  0.90878500   -1.24658900    3.93130500
 H                  2.17952200    1.41389100   -2.68082700
 H                  1.08736600    2.78414900   -3.03445100
 H                  0.90837200    1.24651200   -3.93139000
 H                  1.79335500    2.49950600    0.54319900
 H                  2.90840200    4.61832600   -0.05811000
 H                  5.08568900    4.58662900   -1.26588800
 H                  6.14825600    2.41207500   -1.82389200
 H                  5.05604700    0.29332500   -1.18718700
 H                  5.05599800   -0.29383100    1.18674600
 H                  6.14799800   -2.41263500    1.82361500
 H                  5.08521600   -4.58712900    1.26577000
 H                  2.90794800   -4.61870000    0.05796300
 H                  1.79310900   -2.49982800   -0.54351300
 H                 -3.43364500    4.91262200    2.96048500
 H                 -4.83724200   -1.79807600    2.86135600
 H                 -4.83740500    1.79877300   -2.86088200
 H                 -3.43480600   -4.91217000   -2.96003600

1-B3LYP*-singlet
 Fe                 0.44041500   -0.26815300   -0.15523700
 C                 -0.41210800    2.30917900    1.41510700
 C                 -0.43217100    3.55430800    0.73526600
 C                 -0.57857200    2.26078500    2.82077000
 C                 -0.67183500    4.72120500    1.46674400
 C                 -0.81956700    3.44666800    3.51961500
 C                 -0.87481900    4.67480100    2.85087200
 H                 -0.69558200    5.67896600    0.94750300
 H                 -0.95291600    3.41083300    4.60047900
 H                 -1.06147700    5.59107500    3.40633900
 C                 -1.10271000   -1.19383700    2.23134900
 C                 -1.43091600   -0.13795100    3.09900300
 C                 -2.00752400   -2.19243900    1.85858800
 C                 -2.74098900   -0.09502300    3.58855800
 C                 -3.30820600   -2.11351800    2.37865700
 C                 -3.67322800   -1.07452200    3.23393800
 H                 -3.02723200    0.72007400    4.25072800
 H                 -4.03683900   -2.86830200    2.09161400
 H                 -4.68623000   -1.02617400    3.62751300
 C                 -1.53793300   -2.07228300   -1.38387800
 C                 -2.22089400   -2.94791500   -0.49466300
 C                 -2.22514100   -1.63198700   -2.54970300
 C                 -3.49393900   -3.42528100   -0.82684400
 C                 -3.49810800   -2.12467600   -2.84794900
 C                 -4.13485500   -3.03743600   -2.00434500
 H                 -3.98956000   -4.11613000   -0.14512400
 H                 -3.99306700   -1.79087700   -3.75952300
 H                 -5.11732300   -3.43088100   -2.25465800
 C                 -0.92705100    1.53143300   -2.11435800
 C                 -1.85517500    0.81677000   -2.88700600
 C                 -1.19790200    2.79825700   -1.57450800
 C                 -3.10564400    1.41248800   -3.10806300
 C                 -2.46515700    3.34593200   -1.80836000
 C                 -3.41368000    2.66186200   -2.57052100
 H                 -3.84605400    0.87175000   -3.69388500
 H                 -2.70029700    4.31991500   -1.38321000
 H                 -4.39162800    3.10411100   -2.74784300
 C                 -0.17326000    3.57045300   -0.76122300
 H                  0.81941900    3.15570100   -0.96034600
 H                 -0.16448600    4.61170800   -1.10741200
 C                 -1.57768900   -0.58136900   -3.42691900
 H                 -1.98130600   -0.64898000   -4.44479700
 H                 -0.50557100   -0.77867100   -3.47375100
 C                 -0.42002000    0.92127300    3.51385700
 H                 -0.49379200    1.06903400    4.59871700
 H                  0.59197600    0.55599300    3.30780100
 C                 -1.62295700   -3.27454800    0.85898200
 H                 -2.00422800   -4.24080200    1.21205000
 H                 -0.53609600   -3.34491000    0.78112000
 C                  1.26460700    0.96248000   -2.95773400
 H                  1.99061100    1.76625300   -2.80028100
 H                  1.77213000   -0.00283100   -2.97620500
 H                  0.72273900    1.12252400   -3.89308100
 C                  1.15567600   -1.89587700    2.58648700
 H                  2.10943200   -1.38089400    2.47681000
 H                  0.79654700   -1.80799700    3.61538200
 H                  1.27389900   -2.94989700    2.31659100
 O                  0.20090500   -1.26156100    1.70208700
 O                 -0.25440600   -1.72969200   -1.20219300
 O                  0.32953100    0.94213800   -1.85382200
 O                 -0.26558600    1.19413200    0.72183900
 C                  2.21852100   -0.55182300   -0.22625500
 C                  3.10718300    0.58597300   -0.52948400
 C                  2.86964300    1.85973900    0.03074100
 C                  4.19822800    0.44506700   -1.42014200
 C                  3.67310000    2.95086300   -0.30168700
 H                  2.04684400    1.97799200    0.72696200
 C                  4.98622100    1.54161700   -1.76683800
 H                  4.40090500   -0.52996400   -1.85631300
 C                  4.72649100    2.80078000   -1.21059900
 H                  3.46909200    3.92053200    0.14725000
 H                  5.80587200    1.41552100   -2.47124500
 H                  5.34500100    3.65460200   -1.47838100
 C                  2.86860900   -1.84559700    0.04065900
 C                  4.15078600   -1.91251400    0.64363700
 C                  2.21852000   -3.06233400   -0.27419500
 C                  4.74147300   -3.13933200    0.93875600
 H                  4.66725900   -0.99103900    0.89876800
 C                  2.82883000   -4.28677200   -0.00266500
 H                  1.23421600   -3.00825600   -0.73126900
 C                  4.08443000   -4.33321900    0.61413900
 H                  5.71673700   -3.16720200    1.42045100
 H                  2.31656500   -5.21042000   -0.26453600
 H                  4.54848600   -5.29059900    0.84196900

1-B3LYP*-triplet
 Fe                -0.52607600    0.11699200   -0.14164600
 C                  0.87862200   -2.03573500    1.66260800
 C                  1.29840800   -3.26716300    1.09536200
 C                  1.09775800   -1.76641400    3.03740100
 C                  1.94016900   -4.20093400    1.91446000
 C                  1.74348500   -2.72735700    3.82039900
 C                  2.16459000   -3.94192000    3.27026600
 H                  2.26583200   -5.14644600    1.48246500
 H                  1.91296000   -2.52195400    4.87663500
 H                  2.66059500   -4.68216500    3.89377400
 C                  0.80725900    1.65060100    2.15657600
 C                  1.41046600    0.73869600    3.03871500
 C                  1.51609100    2.68488200    1.52965700
 C                  2.77009000    0.90958200    3.32283100
 C                  2.87503800    2.82378300    1.84511000
 C                  3.49533900    1.95298000    2.74219800
 H                  3.26220600    0.20204400    3.98764000
 H                  3.45121800    3.60678800    1.35702300
 H                  4.55115200    2.07490100    2.97413100
 C                  0.98393500    2.16375200   -1.65232800
 C                  1.44579000    3.27358500   -0.89824800
 C                  1.68086800    1.78664200   -2.82941700
 C                  2.51207800    4.03702800   -1.38877700
 C                  2.74326500    2.57395700   -3.28481300
 C                  3.15297300    3.71115100   -2.58535000
 H                  2.84211700    4.90405800   -0.81744800
 H                  3.25356800    2.28828800   -4.20411200
 H                  3.96883300    4.32528000   -2.95926700
 C                  1.25907400   -1.59641700   -2.03603200
 C                  1.98850000   -0.68985000   -2.82087000
 C                  1.87392500   -2.61185000   -1.28418700
 C                  3.38087600   -0.84533200   -2.86948700
 C                  3.26738700   -2.72582800   -1.35331700
 C                  4.01691800   -1.85792000   -2.15006300
 H                  3.96752500   -0.14222900   -3.45701700
 H                  3.76178100   -3.49444800   -0.76202300
 H                  5.09886400   -1.96075800   -2.19745500
 C                  1.06765100   -3.53408300   -0.38254100
 H                  0.00604800   -3.42131100   -0.61560400
 H                  1.34169100   -4.57472200   -0.59734700
 C                  1.31948600    0.48815400   -3.52395200
 H                  1.65619600    0.52381100   -4.56767500
 H                  0.23457400    0.36406300   -3.51728000
 C                  0.63764600   -0.44044600    3.61186700
 H                  0.75874500   -0.46119800    4.70225500
 H                 -0.42800700   -0.31251300    3.39855400
 C                  0.86267100    3.56892700    0.47147500
 H                  1.03825200    4.62274500    0.72266400
 H                 -0.21553700    3.39974300    0.46669100
 C                 -0.86894600   -2.09896500   -2.98496900
 H                 -0.74628100   -3.18743600   -2.91081700
 H                 -1.91780800   -1.83911000   -2.83992200
 H                 -0.53014000   -1.76126700   -3.97250200
 C                 -1.44289800    2.17537400    2.71561700
 H                 -2.45383000    1.85848100    2.46026100
 H                 -1.22045300    1.92303800    3.76015700
 H                 -1.35016600    3.25962000    2.57449200
 O                 -0.54369200    1.47465300    1.83699100
 O                 -0.14343100    1.50761300   -1.31054300
 O                 -0.12799600   -1.44142700   -1.94369500
 O                  0.30732300   -1.12047000    0.88796800
 C                 -2.41698000    0.03166900   -0.20587300
 C                 -3.02918600   -1.25452600   -0.52484700
 C                 -2.50556300   -2.47608800   -0.03748900
 C                 -4.16022300   -1.31473000   -1.38026500
 C                 -3.07146000   -3.69571200   -0.40220600
 H                 -1.64875900   -2.44545400    0.62627100
 C                 -4.71304600   -2.53912200   -1.75263800
 H                 -4.58071700   -0.38713800   -1.76018200
 C                 -4.17083300   -3.73679600   -1.26891900
 H                 -2.65130600   -4.61914900   -0.00895800
 H                 -5.56953600   -2.56041600   -2.42350900
 H                 -4.60398600   -4.69086200   -1.56075500
 C                 -3.24520500    1.19288100    0.08696000
 C                 -4.47122000    1.04101000    0.78901300
 C                 -2.84871400    2.50441200   -0.27705500
 C                 -5.24207000    2.14950700    1.13295800
 H                 -4.79389300    0.04347800    1.07569700
 C                 -3.63449700    3.60514300    0.05683600
 H                 -1.91948400    2.62381900   -0.82402800
 C                 -4.82772200    3.43838400    0.77108000
 H                 -6.16881400    2.01017300    1.68604800
 H                 -3.31279100    4.60165700   -0.23929000
 H                 -5.43108800    4.30236700    1.04097800

1-B3LYP*-quintet
 Fe                -0.60055000   -0.00045700    0.00010700
 O                  0.15968100   -1.53994400    0.69616400
 O                 -0.28857100    0.95460600    2.06977200
 O                  0.15943300    1.53912800   -0.69583000
 O                 -0.28790700   -0.95508000   -2.06964200
 C                  1.06458300   -2.42359200    1.10619700
 C                  1.51704200   -3.42745500    0.21591500
 C                  2.43215100   -4.37904400    0.67561700
 C                  2.89961600   -4.35224400    1.99372400
 C                  2.45000100   -3.35386700    2.86431000
 C                  1.53595900   -2.38443600    2.44071600
 C                  1.05264300   -1.26977400    3.35008600
 C                  1.73596300    0.05426500    3.03153700
 C                  3.09778000    0.22048400    3.31615600
 C                  3.76506800    1.39726000    2.97423900
 C                  3.08030100    2.42102800    2.31886000
 C                  1.71822700    2.29866300    2.01350300
 C                  1.06726700    1.11435300    2.39676300
 C                  1.02093600    3.39593300    1.21892700
 C                  1.51427700    3.42854400   -0.21592800
 C                  2.42837200    4.38103700   -0.67575000
 C                  2.89607800    4.35440400   -1.99380100
 C                  2.44722400    3.35569800   -2.86437300
 C                  1.53425100    2.38531400   -2.44064100
 C                  1.06302800    2.42399200   -1.10605800
 C                  1.05170800    1.27026800   -3.34996000
 C                  1.73595100   -0.05330800   -3.03150400
 C                  3.09781300   -0.21865100   -3.31637500
 C                  3.76589200   -1.39505700   -2.97470100
 C                  3.08185900   -2.41934200   -2.31936700
 C                  1.71976800   -2.29783100   -2.01372100
 C                  1.06802200   -1.11386200   -2.39670200
 C                  1.02334800   -3.39543400   -1.21883700
 C                 -1.22066200    1.41037600    3.06261900
 C                 -1.21972500   -1.41146900   -3.06245400
 C                 -2.59209100   -0.00074300    0.00004300
 C                 -3.34248200   -1.24371100   -0.18068200
 C                 -2.80887400   -2.48697800    0.25008800
 C                 -3.47945400   -3.68149000    0.00372000
 C                 -4.68462000   -3.68478000   -0.71200800
 C                 -5.22086800   -2.47473600   -1.16704800
 C                 -4.57153100   -1.27137400   -0.89461800
 C                 -3.34288900    1.24198600    0.18076100
 C                 -4.57200100    1.26917900    0.89462400
 C                 -5.22170300    2.47230500    1.16722100
 C                 -4.68593000    3.68255800    0.71214500
 C                 -3.48090300    3.67968900   -0.00382800
 C                 -2.80986300    2.48543400   -0.25018300
 H                  2.77724300   -5.15496500   -0.00719200
 H                  2.80814900   -3.32964500    3.89308400
 H                  1.26039900   -1.53754800    4.39381300
 H                 -0.03016400   -1.16115500    3.23903100
 H                  3.63671900   -0.59733400    3.79056600
 H                  3.60589000    3.32304400    2.01162600
 H                 -0.06044200    3.23021400    1.22430200
 H                  1.21798600    4.36489300    1.69467900
 H                  2.77271900    5.15734800    0.00698200
 H                  2.80533800    3.33178000   -3.89316900
 H                  1.25919600    1.53818600   -4.39370800
 H                 -0.03101900    1.16088500   -3.23883700
 H                  3.63609700    0.59944600   -3.79104900
 H                  3.60804600   -3.32108900   -2.01237500
 H                  1.22090700   -4.36434100   -1.69449300
 H                 -0.05812600   -3.23039800   -1.22395700
 H                 -2.21677400    1.23476300    2.65307900
 H                 -1.08255700    2.48182700    3.25459200
 H                 -1.08873600    0.85052400    3.99728800
 H                 -2.21593800   -1.23663300   -2.65284500
 H                 -1.08085100   -2.48279500   -3.25453400
 H                 -1.08827000   -0.85143200   -3.99707600
 H                 -1.85708000   -2.48846300    0.77251700
 H                 -3.05445400   -4.61795000    0.35899100
 H                 -5.19607200   -4.62218300   -0.91970300
 H                 -6.14939000   -2.46909800   -1.73447400
 H                 -4.99136400   -0.33834800   -1.26081900
 H                 -4.99149800    0.33598600    1.26078200
 H                 -6.15033200    2.46629100    1.73446600
 H                 -5.19792600    4.61973400    0.91952100
 H                 -3.05641400    4.61627600   -0.35937500
 H                 -1.85818200    2.48728600   -0.77281100
 H                  3.60440100   -5.10447700    2.34030700
 H                  4.82269200    1.50927300    3.20284300
 H                  4.82353400   -1.50641800   -3.20354800
 H                  3.60030000    5.10715800   -2.34039500

1-GFN2-xTB-singlet
  Fe         -1.08831393199253      7.85869738288732     -1.48053932662326
  O          -0.38629192163059      7.17365095988954     -3.07895287743651
  O          -3.19413791438145      6.87354641861829     -1.60976212469220
  O          -0.91951314509236      6.80698385242833      0.05414694971577
  O           1.36619374012488      8.18389098855386     -1.24332945700584
  C          -0.18132869069569      6.31184576983464     -4.03852601798799
  C           1.15681896750666      6.12753627808844     -4.46656341201755
  C           1.44540478576148      5.25220470770046     -5.49241798081981
  C           0.43406966581361      4.54503858762187     -6.12313622752917
  C          -0.87304376896939      4.69443776561952     -5.69396522244826
  C          -1.19793895821745      5.55798499471182     -4.66228803897363
  C          -2.60904691091979      5.65084864111903     -4.13812242927795
  C          -2.70415320294649      4.86376133394361     -2.85456493700123
  C          -2.46848096193611      3.49443115815699     -2.86102574350851
  C          -2.49545555128329      2.76745399580036     -1.68656593191554
  C          -2.74613611626014      3.40273589038249     -0.48427885489574
  C          -2.98987901442157      4.76868710528944     -0.43951728077294
  C          -2.96926547519102      5.48845333638886     -1.63626748707751
  C          -3.19861926142106      5.44321439200903      0.89295641598767
  C          -1.91289892473439      5.41297753264082      1.68069880197679
  C          -1.77422024770167      4.68288265364862      2.84520133785694
  C          -0.57529702457081      4.67748363106522      3.53924269757701
  C           0.50215281965559      5.40528624496966      3.06048881089854
  C           0.39970944822030      6.14488405220864      1.89793592439150
  C          -0.81667781754594      6.15044551278242      1.17713931902222
  C           1.56000204937875      6.92579738347043      1.33541675518255
  C           2.04934300656032      6.27604850002051      0.06566377727828
  C           2.58838227573490      4.99783439273002      0.12423474593391
  C           3.02221642182113      4.36039466964833     -1.02198363518751
  C           2.91121857418237      4.99501254948929     -2.24395997074272
  C           2.37420104053097      6.27267856918960     -2.34224447386633
  C           1.94016417866528      6.90798903577217     -1.17490165032993
  C           2.21917255678762      6.88715454237458     -3.71226456143223
  C          -4.56757329065998      7.20677706638122     -1.72830879299945
  C           2.32531104044353      9.22523298726091     -1.21836505318440
  C          -1.64597993528453      9.59778837668194     -1.53181939156521
  C          -2.82015317696495     10.04568430022485     -2.22883601113563
  C          -3.11848591574060      9.57197819814293     -3.51607093834336
  C          -4.25028854171184      9.99200286279972     -4.18306148842229
  C          -5.11733126761946     10.89821115983156     -3.58952025842612
  C          -4.83064431577752     11.39221242852414     -2.32488019550818
  C          -3.69938491913261     10.97844461175197     -1.65274009910831
  C          -0.83250959944340     10.55936186579321     -0.83468332852778
  C          -0.50038961432475     11.79120514335175     -1.42377280533371
  C           0.29588439086194     12.70109922396851     -0.75988236080054
  C           0.78155596260461     12.41634679527369      0.50853274551965
  C           0.44931680173764     11.21385820498340      1.11432037985738
  C          -0.34880460874928     10.29914751510280      0.45769754491839
  H           2.47125456084375      5.12321639464919     -5.81066825898428
  H          -1.65973453554034      4.12778694487170     -6.17479362621904
  H          -3.30447661719097      5.24016015256197     -4.87491188546458
  H          -2.85852772144238      6.69538497310691     -3.94946236830017
  H          -2.25046187757312      3.00454785721724     -3.79819126910965
  H          -2.74361771330102      2.84096848908590      0.43832578285668
  H          -3.48520476419551      6.48632077732929      0.73954787120529
  H          -3.98579606569594      4.92964906228948      1.45046374621077
  H          -2.61368918740220      4.11366562331007      3.22167167393343
  H           1.43652498428420      5.39863922104470      3.60603048792906
  H           2.37077344152266      6.95681209593541      2.06811187410691
  H           1.23085876313838      7.94323420321462      1.11842174131679
  H           2.65894165046104      4.50272763580095      1.08186447808071
  H           3.23333541368431      4.49476355427451     -3.14552471898952
  H           3.16845465103996      6.83616089331596     -4.25113807987827
  H           1.90040693841376      7.92673987884971     -3.62382105070953
  H          -4.64985047956874      8.27971871517074     -1.57140805459532
  H          -5.16219505217303      6.67637445753120     -0.97704753032252
  H          -4.95064649088343      6.95468990819394     -2.72278877706816
  H           1.79591419402587     10.14961163987693     -1.43740274580909
  H           3.10751776290878      9.06200707649290     -1.96695715650789
  H           2.79749922284753      9.30165509893950     -0.23171790442386
  H          -2.41572772004302      8.89674114674541     -3.98320843596548
  H          -4.45858106137947      9.62262357018370     -5.17728005195781
  H          -6.00296011574252     11.22658913808644     -4.11254601210018
  H          -5.49607145857154     12.10851229121259     -1.86437245908594
  H          -3.47738143387590     11.36410239195527     -0.66780362620884
  H          -0.87569192617586     12.01342291063181     -2.41236397679075
  H           0.54181891230349     13.64227269029428     -1.23073101524411
  H           1.40261372866356     13.13301043666698      1.02523020330433
  H           0.80810170759369     10.99814720945353      2.11111467379791
  H          -0.64624431395327      9.37913384251059      0.94226520749705
  H           0.66551527629437      3.87294926447193     -6.93592750414613
  H          -2.30958935091436      1.70385841419366     -1.70586069942089
  H           3.44000483061072      3.36614985523302     -0.96395331894252
  H          -0.48016185408426      4.10652861617115      4.45097494478629

1-GFN2-xTB-triplet
  Fe         -1.00536106931249      7.95481754806525     -1.85394494741785
  O          -0.57733208824600      6.79500675718655     -3.12183523568314
  O          -3.28243283269392      6.86653457660207     -1.93455712106023
  O          -0.75678087477843      6.98231445749495     -0.09997883746669
  O           1.46521838840703      8.17679818595367     -1.43606309295492
  C          -0.25307611649405      5.99163515671621     -4.10233809630749
  C           1.08350769545886      5.91940580862031     -4.55330020496185
  C           1.40640821918049      5.08176832504570     -5.60408471012163
  C           0.43637480282474      4.31338326915783     -6.22725410151890
  C          -0.87673430604425      4.38254153059024     -5.79260335278651
  C          -1.23914834643840      5.21417899627431     -4.74959930140127
  C          -2.66030552701603      5.30390877440034     -4.25547959662756
  C          -2.75015387534943      4.70887112647341     -2.87282039863845
  C          -2.49025379460310      3.35724859464013     -2.68858071989490
  C          -2.50093864546230      2.80486943959108     -1.42175667448407
  C          -2.74157516825194      3.60595048200783     -0.32121070966870
  C          -2.99976487646480      4.96201314108990     -0.46953054231735
  C          -3.02024636604852      5.50098466487003     -1.75644415574771
  C          -3.17004097473723      5.82488261154798      0.75424559503884
  C          -1.90901756471659      5.76697195548885      1.57901510185890
  C          -1.84965544309808      5.11613660892584      2.79452370372564
  C          -0.66816391262201      5.06140552832626      3.51680715944782
  C           0.47335902486903      5.66451504576579      3.01050313390576
  C           0.45094716942354      6.32333892811595      1.79956114853987
  C          -0.74948431602026      6.37967705615535      1.04161610629954
  C           1.67491061477313      6.99579906224524      1.22375277356921
  C           2.10422395264416      6.29627545692804     -0.03878662625463
  C           2.58820286626584      4.99741723148864      0.04928880070781
  C           2.95013946504595      4.29283070106326     -1.08227596090195
  C           2.81343466492637      4.87634694034620     -2.32656692289845
  C           2.32714994091302      6.17015399475600     -2.45200413797058
  C           1.98090452594036      6.88070609337960     -1.30130535882052
  C           2.11798253302764      6.74392765893761     -3.83225679564935
  C          -4.66783296498681      7.15168370470089     -2.01426227400660
  C           2.44894464373825      9.18770952709763     -1.33628898780596
  C          -1.51257569380738      9.65453521444662     -1.39299935792040
  C          -2.64694696533882     10.10133274100360     -2.16763745043532
  C          -2.80194720616615      9.73490156314056     -3.51708581005033
  C          -3.92083037446366     10.11045372761148     -4.23081616389466
  C          -4.91374361300949     10.87080347325297     -3.63115236371265
  C          -4.77205982818562     11.25766948143622     -2.30661115516776
  C          -3.65764895359221     10.88156261666976     -1.58298209267093
  C          -0.84011568433790     10.59261663216946     -0.53747209947107
  C          -0.66706259414482     11.93251109965066     -0.92488988957055
  C           0.04462787664481     12.80968239239441     -0.13324297668834
  C           0.58824956389091     12.38522347135046      1.07044287838265
  C           0.39497670637797     11.07535752893755      1.48795573190813
  C          -0.30511542568475     10.18956984293181      0.69590341296407
  H           2.43180602555793      5.03159185157848     -5.94403740243560
  H          -1.63501296567343      3.78507768980273     -6.28073911439050
  H          -3.32064168511160      4.76480615746489     -4.93911998414259
  H          -2.95849501674609      6.35521655684992     -4.21955123704452
  H          -2.26857539841949      2.74259773663151     -3.54946875299346
  H          -2.71392383066970      3.18560645899800      0.67328643086376
  H          -3.33842793498690      6.86047543123513      0.44847373254403
  H          -4.01813408656147      5.47392273610707      1.34860532642158
  H          -2.74116193165451      4.64796559864878      3.19117580042475
  H           1.39508571939953      5.62348207379516      3.57654811829086
  H           2.48487663687801      6.96219942512836      1.95667020717700
  H           1.43231799181109      8.03441540029658      1.00030145888230
  H           2.66565806018122      4.53648190842491      1.02346469980410
  H           3.07057023478724      4.32390077440703     -3.21858742591014
  H           3.05766658434631      6.72857621252914     -4.39078795817247
  H           1.76101938824802      7.77433515333511     -3.75240836060081
  H          -4.76496624800740      8.23394320007881     -2.06278180489119
  H          -5.20119335989624      6.77383471837094     -1.13610270945055
  H          -5.10995375191456      6.70361807759144     -2.91154602322274
  H           1.92537904028090     10.13980358586021     -1.41236142549000
  H           3.18813526859612      9.10413857235645     -2.14260409550097
  H           2.97286317821635      9.13786661442838     -0.37682702793805
  H          -2.00656309515580      9.18198637001204     -4.00415334576188
  H          -4.01861132827230      9.82079990126734     -5.26781017575554
  H          -5.78590822260773     11.16953578305115     -4.19458029494924
  H          -5.53759331110997     11.86089435697775     -1.83873510567854
  H          -3.55561597980391     11.17602456855403     -0.54822028503248
  H          -1.08925814585787     12.26383931004117     -1.86350590531606
  H           0.17857983243932     13.83418663726894     -0.45227315776385
  H           1.14929229579633     13.07469144220611      1.68337900137884
  H           0.79418029479748     10.74944366211445      2.43794365485406
  H          -0.48079985439451      9.17563169289494      1.01935655969473
  H           0.70246640183238      3.66392653188926     -7.04777921634298
  H          -2.30397224131352      1.75140285146828     -1.29069414106520
  H           3.32432351456272      3.28267166587864     -0.99623232478794
  H          -0.63682933181059      4.55338056741232      4.46880496090231

1-GFN2-xTB-quintet
  Fe         -1.03826086465689      7.93912428949750     -1.88496644437773
  O          -0.65440486834870      6.81262697552661     -3.30160172518129
  O          -3.25082123659626      6.79372313555053     -1.88217822006311
  O          -0.85216896668723      7.04316035570007     -0.14951141969325
  O           1.38801945613772      8.24042956336860     -1.66879920223289
  C          -0.32954211692143      5.89947025550381     -4.17561903026330
  C           1.00407082460312      5.78562396711120     -4.62772709263976
  C           1.32139741317417      4.84464798826638     -5.58837374190385
  C           0.34874368572855      4.01618982015674     -6.12328112040631
  C          -0.96220607494893      4.12684755376060     -5.68951978193966
  C          -1.31758582210214      5.05664737822282     -4.73144276664947
  C          -2.73023714159848      5.18988028531625     -4.22103315561780
  C          -2.80217727248922      4.61674558715810     -2.82778719845537
  C          -2.56986276550341      3.26000942974621     -2.64379706824550
  C          -2.55461022985941      2.70966990261660     -1.37679564896249
  C          -2.74599923530025      3.51990288340071     -0.27442646699676
  C          -2.98033241751561      4.88097088605663     -0.42116930260765
  C          -3.02240620618844      5.42123413583924     -1.70810204497560
  C          -3.10203192427308      5.73759103314327      0.81341085990284
  C          -1.79087644059175      5.71966671940586      1.55718998104727
  C          -1.62062713574690      5.06677672989167      2.75984309329962
  C          -0.39774886460600      5.08542466941047      3.41381194538829
  C           0.66974699001535      5.77575386703594      2.85965123655694
  C           0.53751925040636      6.44598486013077      1.66151364560136
  C          -0.70198513895528      6.41537978853576      0.96813608145128
  C           1.67154622143948      7.21146410848598      1.02788797582528
  C           2.14809364473942      6.47263536906969     -0.19628500088455
  C           2.71853801822250      5.21561432805632     -0.04369538796941
  C           3.10163674985189      4.47105381397013     -1.14253210020911
  C           2.89249780765496      4.96768445201607     -2.41433742241120
  C           2.32501394692490      6.22077745627261     -2.60459568030439
  C           1.96986766298936      6.97761645680369     -1.48624679397873
  C           2.04081873911649      6.68943103525355     -4.00978950141484
  C          -4.62519682184625      7.12707969818812     -1.96755416792606
  C           2.31502956955827      9.30905895733591     -1.60326546154465
  C          -1.56936015794339      9.76532802473840     -1.34058587048599
  C          -2.55589067469476     10.28300848814398     -2.22042270253964
  C          -2.74172050602171      9.76298519229182     -3.52644019856249
  C          -3.75590041783384     10.21754147666110     -4.33783232432504
  C          -4.62382192703209     11.21124866358565     -3.89842008774780
  C          -4.45699940020414     11.74733579206039     -2.62688983702339
  C          -3.45424822021074     11.29601684003508     -1.80189723230342
  C          -1.00432764032338     10.53642537711618     -0.29321439413715
  C          -0.66389583213666     11.89271075869712     -0.51440110223986
  C          -0.03900246915743     12.63756043583869      0.45906067242909
  C           0.26770915872520     12.07700100358185      1.69208058610916
  C          -0.06871871108883     10.75204425225963      1.93718320130256
  C          -0.68809988520857      9.99496896720393      0.96813229090633
  H           2.34349335324466      4.76213386850223     -5.93225756245686
  H          -1.72238544529564      3.48372611612344     -6.11164077362390
  H          -3.41443203258722      4.65240634105831     -4.88214501474391
  H          -3.00329187900500      6.24770152395778     -4.19955541656335
  H          -2.38870919895623      2.63916596910392     -3.50848518783012
  H          -2.70211148867373      3.10276575126706      0.72075834917461
  H          -3.32177782368994      6.76872139431387      0.52719848139291
  H          -3.89958411168355      5.35724008200710      1.45589000646156
  H          -2.45606293041646      4.54153342448180      3.20291560695255
  H           1.61790720819393      5.79958650169497      3.37962225624683
  H           2.49084469872638      7.31629440884857      1.74329608846159
  H           1.30443202897405      8.20011495437138      0.74491744349197
  H           2.84683877225216      4.81922951524276      0.95253278010823
  H           3.15876206773347      4.37800578669788     -3.27900393521153
  H           2.95684191198593      6.66182812245584     -4.60487205793404
  H           1.65372471794866      7.71142691033962     -3.98664173941076
  H          -4.67586435451870      8.20620817527354     -2.10138909048909
  H          -5.16080595485658      6.84369324622453     -1.05549556161567
  H          -5.09793914435205      6.62859555757588     -2.82090121917101
  H           1.73451409099014     10.22780121162690     -1.66302768217502
  H           3.02516113986499      9.26188304411716     -2.43629309437460
  H           2.87432419146464      9.29482051953894     -0.66356350138252
  H          -2.04191249164771      9.01995046133116     -3.90376246924147
  H          -3.87053786633242      9.80945563597030     -5.33271325235533
  H          -5.41295458035422     11.56850980917498     -4.54128680899413
  H          -5.12727131272524     12.52162799875442     -2.27892051480486
  H          -3.34698497703755     11.70312223338190     -0.80725356160270
  H          -0.88392211928407     12.33276906651217     -1.47680096724041
  H           0.21888645565019     13.66809866358281      0.25843651166391
  H           0.75910539441425     12.66645763681249      2.45193363239670
  H           0.15436856963827     10.30935350270017      2.90010585553100
  H          -0.97165394562635      8.97651707721588      1.17329209397841
  H           0.61073419246770      3.28906870621728     -6.87701785862714
  H          -2.37608740094810      1.65286860008348     -1.24744457143346
  H           3.54678532804357      3.49662792767790     -1.00842219443867
  H          -0.27981681629874      4.57111724774343      4.35533005725975


2-BP86-singlet
 Fe                 0.08974500   -0.84308700    0.51836600
 P                  1.51293800    0.14598600   -0.84425000
 P                 -1.46925200    0.06249900   -0.75749800
 C                 -0.16173900   -2.18220900    2.15840000
 C                 -1.01003300   -1.02720000    2.32676300
 C                 -0.16437400    0.13720800    2.47015400
 C                  1.19487800   -0.29725000    2.32671500
 C                  1.20003700   -1.73094600    2.11263000
 C                 -0.62884100   -3.60786700    2.18639700
 H                 -0.66771400   -3.96002500    3.23284400
 H                  0.05022400   -4.28477100    1.64459100
 H                 -1.64040400   -3.71791500    1.76509200
 C                 -2.49051200   -1.06598700    2.57578300
 H                 -3.01392900   -1.71960700    1.85974100
 H                 -2.92995800   -0.06096100    2.50636900
 H                 -2.69059800   -1.45442600    3.59106700
 C                 -0.65736400    1.48670200    2.91998500
 H                 -1.42189000    1.90473100    2.24499200
 H                  0.16453100    2.21330500    3.00813900
 H                 -1.11755800    1.39677000    3.92028100
 C                  2.43442200    0.51699000    2.56526200
 H                  2.28711200    1.58707400    2.36326300
 H                  3.27361200    0.16542800    1.94623700
 H                  2.73956800    0.40885800    3.62183800
 C                  2.42378000   -2.59138100    1.97715100
 H                  2.78672400   -2.91176000    2.97038100
 H                  3.24164800   -2.05312500    1.47318300
 H                  2.21349900   -3.49777600    1.38810500
 C                  0.73979000    0.13769900   -2.55007600
 H                  1.32963800    0.77527500   -3.22790200
 H                  0.77084300   -0.89121400   -2.94076900
 C                 -0.70237100    0.64944500   -2.39436200
 H                 -1.34983500    0.32139400   -3.22293300
 H                 -0.71115300    1.75110200   -2.38310800
 C                  1.93129700    1.93507500   -0.68369200
 C                  1.27552200    2.72220300    0.27737800
 H                  0.55455900    2.24317600    0.94047500
 C                  1.51924800    4.10271400    0.36148000
 H                  0.99605600    4.70167700    1.11363300
 C                  2.42485500    4.70574500   -0.52456800
 H                  2.62002800    5.78086800   -0.46387400
 C                  3.08118200    3.92751900   -1.49589900
 H                  3.78559300    4.39631500   -2.19000600
 C                  2.83630500    2.54951900   -1.58000700
 H                  3.36085300    1.94976800   -2.33185800
 C                  3.14532000   -0.69218200   -0.99788400
 C                  4.32462300   -0.12247900   -0.47032100
 H                  4.30915200    0.89010100   -0.05647100
 C                  5.52739100   -0.84846500   -0.47936000
 H                  6.43339100   -0.39680100   -0.06349200
 C                  5.56854900   -2.14216300   -1.02115800
 H                  6.50631600   -2.70597000   -1.02674100
 C                  4.40076900   -2.71192900   -1.55795700
 H                  4.42682500   -3.71812300   -1.98758900
 C                  3.19660200   -1.99573200   -1.53787200
 H                  2.28915600   -2.46499400   -1.93303800
 C                 -2.83215500   -1.06494400   -1.30733400
 C                 -2.91426800   -2.39100900   -0.84369300
 H                 -2.14864000   -2.75723800   -0.15114900
 C                 -3.95372200   -3.23435700   -1.26954000
 H                 -4.00507400   -4.26399300   -0.90185100
 C                 -4.92256800   -2.75345900   -2.16315900
 H                 -5.73384800   -3.40774300   -2.49689900
 C                 -4.85268400   -1.42774600   -2.62772600
 H                 -5.60845300   -1.04923400   -3.32295000
 C                 -3.81807200   -0.58471000   -2.19912500
 H                 -3.78663300    0.45413200   -2.54586500
 C                 -2.43279500    1.53085300   -0.17817400
 C                 -3.67966000    1.34024600    0.46074700
 H                 -4.12136800    0.34094700    0.50673200
 C                 -4.37041700    2.42742100    1.01621100
 H                 -5.33559800    2.26129700    1.50481800
 C                 -3.83393900    3.72297600    0.93462900
 H                 -4.37452500    4.57039800    1.36709300
 C                 -2.60875000    3.92652400    0.27997900
 H                 -2.18997900    4.93403700    0.19250000
 C                 -1.91339700    2.83991900   -0.27240100
 H                 -0.95590500    3.02719400   -0.76463800
 C                  0.12222200   -2.25194400   -0.58089000
 H                 -0.06612600   -2.30092200   -1.67287100
 H                  0.34642600   -3.27305300   -0.21547200

2-BP86-open-shell-singlet
 Fe                 0.08974500   -0.84308700    0.51836600
 P                  1.51293800    0.14598600   -0.84425000
 P                 -1.46925200    0.06249900   -0.75749800
 C                 -0.16173900   -2.18220900    2.15840000
 C                 -1.01003300   -1.02720000    2.32676300
 C                 -0.16437400    0.13720800    2.47015400
 C                  1.19487800   -0.29725000    2.32671500
 C                  1.20003700   -1.73094600    2.11263000
 C                 -0.62884100   -3.60786700    2.18639700
 H                 -0.66771400   -3.96002500    3.23284400
 H                  0.05022400   -4.28477100    1.64459100
 H                 -1.64040400   -3.71791500    1.76509200
 C                 -2.49051200   -1.06598700    2.57578300
 H                 -3.01392900   -1.71960700    1.85974100
 H                 -2.92995800   -0.06096100    2.50636900
 H                 -2.69059800   -1.45442600    3.59106700
 C                 -0.65736400    1.48670200    2.91998500
 H                 -1.42189000    1.90473100    2.24499200
 H                  0.16453100    2.21330500    3.00813900
 H                 -1.11755800    1.39677000    3.92028100
 C                  2.43442200    0.51699000    2.56526200
 H                  2.28711200    1.58707400    2.36326300
 H                  3.27361200    0.16542800    1.94623700
 H                  2.73956800    0.40885800    3.62183800
 C                  2.42378000   -2.59138100    1.97715100
 H                  2.78672400   -2.91176000    2.97038100
 H                  3.24164800   -2.05312500    1.47318300
 H                  2.21349900   -3.49777700    1.38810500
 C                  0.73979000    0.13769900   -2.55007600
 H                  1.32963800    0.77527500   -3.22790200
 H                  0.77084300   -0.89121400   -2.94076900
 C                 -0.70237100    0.64944500   -2.39436200
 H                 -1.34983500    0.32139400   -3.22293300
 H                 -0.71115300    1.75110200   -2.38310800
 C                  1.93129700    1.93507500   -0.68369200
 C                  1.27552200    2.72220300    0.27737800
 H                  0.55455900    2.24317600    0.94047500
 C                  1.51924800    4.10271400    0.36148000
 H                  0.99605600    4.70167700    1.11363300
 C                  2.42485500    4.70574500   -0.52456800
 H                  2.62002800    5.78086800   -0.46387400
 C                  3.08118200    3.92751900   -1.49589900
 H                  3.78559300    4.39631500   -2.19000600
 C                  2.83630500    2.54951900   -1.58000700
 H                  3.36085300    1.94976800   -2.33185800
 C                  3.14532000   -0.69218200   -0.99788400
 C                  4.32462300   -0.12247900   -0.47032100
 H                  4.30915200    0.89010100   -0.05647100
 C                  5.52739100   -0.84846500   -0.47936000
 H                  6.43339100   -0.39680100   -0.06349200
 C                  5.56854900   -2.14216300   -1.02115800
 H                  6.50631600   -2.70597000   -1.02674100
 C                  4.40076900   -2.71192900   -1.55795700
 H                  4.42682500   -3.71812300   -1.98758900
 C                  3.19660200   -1.99573200   -1.53787200
 H                  2.28915600   -2.46499400   -1.93303800
 C                 -2.83215500   -1.06494400   -1.30733400
 C                 -2.91426800   -2.39100900   -0.84369300
 H                 -2.14864000   -2.75723800   -0.15114900
 C                 -3.95372200   -3.23435700   -1.26954000
 H                 -4.00507400   -4.26399300   -0.90185100
 C                 -4.92256800   -2.75345900   -2.16315900
 H                 -5.73384800   -3.40774300   -2.49689900
 C                 -4.85268400   -1.42774600   -2.62772600
 H                 -5.60845300   -1.04923400   -3.32295000
 C                 -3.81807300   -0.58471000   -2.19912500
 H                 -3.78663300    0.45413200   -2.54586500
 C                 -2.43279500    1.53085300   -0.17817400
 C                 -3.67966000    1.34024600    0.46074700
 H                 -4.12136800    0.34094700    0.50673200
 C                 -4.37041700    2.42742100    1.01621100
 H                 -5.33559800    2.26129700    1.50481800
 C                 -3.83393900    3.72297600    0.93462900
 H                 -4.37452500    4.57039800    1.36709300
 C                 -2.60875000    3.92652400    0.27997900
 H                 -2.18997900    4.93403700    0.19250000
 C                 -1.91339700    2.83991900   -0.27240100
 H                 -0.95590500    3.02719400   -0.76463800
 C                  0.12222200   -2.25194400   -0.58089000
 H                 -0.06612600   -2.30092200   -1.67287100
 H                  0.34642600   -3.27305300   -0.21547200

2-BP86-triplet
 Fe                 0.07408200   -0.77002900    0.64370900
 P                  1.55467400    0.05312800   -0.79378900
 P                 -1.46901800    0.07069000   -0.81314900
 C                 -0.19235700   -2.02796700    2.32126300
 C                 -1.11016500   -0.92099800    2.41470300
 C                 -0.33297200    0.29750900    2.53652700
 C                  1.05250800   -0.05290500    2.48894600
 C                  1.14809000   -1.48671000    2.33461000
 C                 -0.55093100   -3.48636600    2.32868300
 H                 -0.31784000   -3.93171800    3.31202000
 H                  0.01025300   -4.04149200    1.55968600
 H                 -1.62579400   -3.63723100    2.14346300
 C                 -2.59897500   -1.01182400    2.59539900
 H                 -3.05401600   -1.76644000    1.93503800
 H                 -3.08204500   -0.04578700    2.38931300
 H                 -2.83620900   -1.29160200    3.63778900
 C                 -0.91789700    1.65008100    2.83347600
 H                 -1.70958600    1.93151000    2.11982200
 H                 -0.15019500    2.43838300    2.83050400
 H                 -1.37420300    1.63997800    3.83987100
 C                  2.22545000    0.85139100    2.73236100
 H                  2.05774100    1.87621900    2.37110400
 H                  3.13239700    0.46145300    2.24706500
 H                  2.42795500    0.90239900    3.81772100
 C                  2.42693800   -2.27157000    2.32535700
 H                  2.88936300   -2.26160700    3.32844500
 H                  3.15592500   -1.84843300    1.61443000
 H                  2.25019400   -3.32139800    2.04799900
 C                  0.77541400    0.01852000   -2.49859300
 H                  1.41816400    0.56363000   -3.20923300
 H                  0.69661200   -1.03238000   -2.81565000
 C                 -0.61140900    0.67057100   -2.37759800
 H                 -1.24800500    0.45961900   -3.25156700
 H                 -0.50596900    1.76449000   -2.29255900
 C                  1.92063700    1.87534500   -0.69459200
 C                  1.10412900    2.68538800    0.11362400
 H                  0.32757100    2.20849800    0.71654600
 C                  1.27277900    4.07946800    0.14245100
 H                  0.62604400    4.69301400    0.77831300
 C                  2.27033000    4.67545200   -0.64461800
 H                  2.41218400    5.76041300   -0.62408700
 C                  3.08890600    3.87524000   -1.46225900
 H                  3.86542100    4.33799700   -2.07949200
 C                  2.91606100    2.48317800   -1.49208800
 H                  3.56316500    1.86806900   -2.12646100
 C                  3.23230600   -0.68018700   -0.95220000
 C                  4.31035900   -0.14528700   -0.21147300
 H                  4.16914200    0.76228600    0.38275800
 C                  5.57472000   -0.75283300   -0.25731000
 H                  6.40014600   -0.32958400    0.32340400
 C                  5.78035900   -1.89189200   -1.05222300
 H                  6.76701600   -2.36370500   -1.08999800
 C                  4.71908900   -2.41811600   -1.80736600
 H                  4.87717200   -3.29739900   -2.43947200
 C                  3.45049300   -1.82141800   -1.75473500
 H                  2.62813600   -2.25281200   -2.33252500
 C                 -2.65019400   -1.22821000   -1.37569000
 C                 -2.70714100   -2.48205000   -0.73389900
 H                 -2.00559500   -2.70485700    0.07447700
 C                 -3.64427900   -3.44432500   -1.14334800
 H                 -3.67868800   -4.41638100   -0.64159000
 C                 -4.53069800   -3.15963900   -2.19336900
 H                 -5.26050300   -3.90973400   -2.51315400
 C                 -4.48529500   -1.90767700   -2.83215400
 H                 -5.18071000   -1.67995000   -3.64586800
 C                 -3.55373500   -0.94309900   -2.42429400
 H                 -3.54971300    0.04092400   -2.90578700
 C                 -2.59595000    1.44865300   -0.33743900
 C                 -3.86319900    1.14619100    0.21245800
 H                 -4.20504200    0.10811500    0.25713500
 C                 -4.69621100    2.17192300    0.68287200
 H                 -5.67547200    1.92208900    1.10279800
 C                 -4.28224800    3.51191600    0.60421300
 H                 -4.93423300    4.31086800    0.97012700
 C                 -3.03482200    3.82243800    0.03969300
 H                 -2.71163600    4.86482800   -0.04324600
 C                 -2.19476800    2.79997500   -0.42729500
 H                 -1.22408200    3.07032500   -0.85131800
 C                  0.62526800   -2.27406000   -0.41401800
 H                 -0.08624000   -2.71889400   -1.12822600
 H                  1.48665400   -2.90685400   -0.16242900

2-BP86-quintet
 Fe                 0.17939100   -0.90014500    0.64984500
 P                  1.67536800    0.14455600   -0.84051400
 P                 -1.57909900    0.07757500   -0.82533100
 C                 -0.18175900   -2.00738900    2.46434400
 C                 -1.11714100   -0.90679400    2.57592600
 C                 -0.36778900    0.30706700    2.62849000
 C                  1.04585600   -0.02885100    2.61578200
 C                  1.16065000   -1.44924400    2.54601200
 C                 -0.53726200   -3.46590700    2.52982500
 H                 -0.52345200   -3.81747200    3.57752800
 H                  0.16794100   -4.08163600    1.95129300
 H                 -1.54841500   -3.65067300    2.13378600
 C                 -2.61189700   -1.02032200    2.65851500
 H                 -3.01358600   -1.77665900    1.96410800
 H                 -3.09696700   -0.06059900    2.42481200
 H                 -2.92396600   -1.31726700    3.67662700
 C                 -0.95479500    1.67532600    2.83460300
 H                 -1.77588800    1.88938300    2.13046700
 H                 -0.19684800    2.46686900    2.73285200
 H                 -1.37166700    1.75363400    3.85511200
 C                  2.20199300    0.91583200    2.77866900
 H                  1.99127500    1.91604300    2.37262000
 H                  3.10052400    0.52973700    2.27081400
 H                  2.45361700    1.03288300    3.84866300
 C                  2.45543400   -2.21300100    2.50880500
 H                  2.98577300   -2.12160300    3.47326500
 H                  3.13028900   -1.82848300    1.72311400
 H                  2.28873500   -3.28326300    2.31659600
 C                  0.75752000    0.03153600   -2.46384000
 H                  1.34816200    0.52411100   -3.25474800
 H                  0.65910600   -1.04026400   -2.69828500
 C                 -0.62727900    0.69735700   -2.32358300
 H                 -1.23729800    0.53039800   -3.22674000
 H                 -0.50760900    1.78687500   -2.20356800
 C                  1.99622200    1.95627800   -0.74243400
 C                  1.11749200    2.72459200    0.04629300
 H                  0.34073700    2.21186900    0.62155800
 C                  1.23479000    4.12230100    0.09645100
 H                  0.54258700    4.70531000    0.71272600
 C                  2.24554300    4.76177100   -0.63965100
 H                  2.34905300    5.85043800   -0.59850300
 C                  3.12777400    4.00242300   -1.42919100
 H                  3.91445400    4.50119600   -2.00393300
 C                  3.00385200    2.60570200   -1.48851200
 H                  3.69445400    2.02006100   -2.10430700
 C                  3.31122200   -0.63505700   -1.05480900
 C                  4.41326100   -0.14370400   -0.31649800
 H                  4.31136300    0.76936600    0.27893400
 C                  5.64706400   -0.80901200   -0.36391800
 H                  6.49507900   -0.41814000    0.20684700
 C                  5.79367700   -1.96844700   -1.14394500
 H                  6.75708500   -2.48603300   -1.18041500
 C                  4.70343000   -2.45870500   -1.88162600
 H                  4.81607700   -3.35674000   -2.49690400
 C                  3.46457200   -1.80140200   -1.83677200
 H                  2.61814900   -2.20444200   -2.40001200
 C                 -2.70702900   -1.22737800   -1.45444300
 C                 -2.77399400   -2.46662200   -0.78432300
 H                 -2.11938400   -2.64931400    0.07418100
 C                 -3.66080100   -3.46236600   -1.22376500
 H                 -3.70463700   -4.42267800   -0.70078600
 C                 -4.48722300   -3.22306000   -2.33280900
 H                 -5.17835300   -3.99835800   -2.67746400
 C                 -4.43334400   -1.98569100   -2.99936600
 H                 -5.08449700   -1.79601200   -3.85823100
 C                 -3.55109800   -0.98824800   -2.56165400
 H                 -3.53629900   -0.01717700   -3.06844800
 C                 -2.71264000    1.45019300   -0.37452100
 C                 -3.97825400    1.13347200    0.17405800
 H                 -4.31531800    0.09244400    0.20201400
 C                 -4.80994100    2.14684200    0.67091900
 H                 -5.78850800    1.88664000    1.08630700
 C                 -4.39564100    3.48895600    0.62729100
 H                 -5.04674700    4.27818900    1.01494100
 C                 -3.14663600    3.81282500    0.07361600
 H                 -2.82213600    4.85691500    0.02150600
 C                 -2.30671500    2.80365100   -0.42153400
 H                 -1.33418900    3.08603300   -0.83448200
 C                  0.63355000   -2.42089100   -0.37559300
 H                 -0.12678400   -2.96483800   -0.95836300
 H                  1.46391200   -3.04914100   -0.01467200

2-OPBE-singlet
 Fe                 0.12536900   -0.79473200    0.55699700
 P                  1.50239600    0.14591400   -0.80062000
 P                 -1.40099300    0.02158900   -0.72591400
 C                 -0.05620800   -2.08126400    2.17886900
 C                 -0.96671400   -0.97706500    2.30096300
 C                 -0.19459700    0.23363100    2.40617700
 C                  1.18124400   -0.12302600    2.26953100
 C                  1.27058900   -1.55612500    2.11251600
 C                 -0.44141200   -3.51826600    2.27163300
 H                 -0.50312800   -3.79626600    3.33408900
 H                  0.29676100   -4.17990200    1.80641700
 H                 -1.42273800   -3.70732600    1.82474500
 C                 -2.43186600   -1.09565300    2.54884600
 H                 -2.91683800   -1.74478300    1.81291100
 H                 -2.90991100   -0.11401700    2.51931000
 H                 -2.59896600   -1.53108300    3.54530600
 C                 -0.77182900    1.54786800    2.82401700
 H                 -1.54537900    1.90169100    2.13337500
 H                 -0.00053200    2.31840100    2.92140200
 H                 -1.24242200    1.42691800    3.81038000
 C                  2.36602800    0.76044400    2.47100000
 H                  2.13464500    1.81518600    2.30906300
 H                  3.18470800    0.48099400    1.80282700
 H                  2.72339800    0.63566400    3.50373500
 C                  2.53023000   -2.34198500    1.97840800
 H                  2.91184200   -2.62847000    2.96949500
 H                  3.30121800   -1.76312300    1.46195800
 H                  2.36023200   -3.25550900    1.39934300
 C                  0.76596600    0.09341000   -2.49847100
 H                  1.36071900    0.72109200   -3.17317200
 H                  0.79451000   -0.93618700   -2.87033600
 C                 -0.65778300    0.61913800   -2.34148300
 H                 -1.30780600    0.31487500   -3.17015300
 H                 -0.63799900    1.71437600   -2.31151900
 C                  1.82979000    1.93578700   -0.67887700
 C                  1.05311000    2.69026800    0.20442200
 H                  0.32688400    2.16060000    0.81322100
 C                  1.19415900    4.08016300    0.26962200
 H                  0.57798900    4.65578400    0.96062200
 C                  2.11714400    4.72173500   -0.56289700
 H                  2.23596500    5.80454200   -0.51670000
 C                  2.88607700    3.97288700   -1.46654000
 H                  3.59828600    4.47419600   -2.12248800
 C                  2.74253200    2.58430100   -1.53281000
 H                  3.34341900    2.00439100   -2.23368100
 C                  3.14635700   -0.63023400   -0.94274600
 C                  4.31756300   -0.00332600   -0.48193700
 H                  4.28035900    1.01925100   -0.11003000
 C                  5.53807400   -0.68810600   -0.50447400
 H                  6.43874200   -0.19406900   -0.13915300
 C                  5.60400200   -1.99575400   -0.99597300
 H                  6.55561300   -2.52722100   -1.01167000
 C                  4.44317900   -2.62014000   -1.47130300
 H                  4.48932000   -3.63644200   -1.86335400
 C                  3.22163400   -1.94522700   -1.43693300
 H                  2.32109300   -2.45150700   -1.78522100
 C                 -2.67916700   -1.17350200   -1.28818300
 C                 -2.71471700   -2.48114700   -0.78829100
 H                 -1.95647600   -2.77550600   -0.06179400
 C                 -3.69695700   -3.38141400   -1.21701400
 H                 -3.71385800   -4.39775600   -0.82220600
 C                 -4.65586900   -2.97197700   -2.14935200
 H                 -5.42272800   -3.66976500   -2.48646400
 C                 -4.63511600   -1.66080400   -2.64569600
 H                 -5.38588100   -1.33793300   -3.36744800
 C                 -3.65728100   -0.76185100   -2.21337800
 H                 -3.66397100    0.26601300   -2.57763600
 C                 -2.47546900    1.41342100   -0.20385800
 C                 -3.71065400    1.12610700    0.40992800
 H                 -4.05529300    0.09601600    0.47232600
 C                 -4.50895800    2.15376900    0.91841000
 H                 -5.46194900    1.91170100    1.38977100
 C                 -4.09556600    3.48692000    0.81074600
 H                 -4.71926100    4.28845800    1.20685800
 C                 -2.88678200    3.78463500    0.17264700
 H                 -2.56610800    4.82069700    0.06014600
 C                 -2.08292500    2.75769900   -0.33213300
 H                 -1.14458400    3.02182300   -0.81155000
 C                  0.21845600   -2.21494200   -0.48703200
 H                 -0.00338800   -2.30229300   -1.56360500
 H                  0.52529200   -3.19526800   -0.09313700

2-OPBE-open-shell-singlet
 Fe                 0.12536900   -0.79473200    0.55699700
 P                  1.50239600    0.14591400   -0.80062000
 P                 -1.40099300    0.02158900   -0.72591400
 C                 -0.05620800   -2.08126400    2.17886900
 C                 -0.96671400   -0.97706500    2.30096300
 C                 -0.19459700    0.23363100    2.40617700
 C                  1.18124400   -0.12302600    2.26953100
 C                  1.27058900   -1.55612500    2.11251600
 C                 -0.44141200   -3.51826600    2.27163300
 H                 -0.50312800   -3.79626600    3.33408900
 H                  0.29676100   -4.17990200    1.80641700
 H                 -1.42273800   -3.70732600    1.82474500
 C                 -2.43186600   -1.09565300    2.54884600
 H                 -2.91683800   -1.74478300    1.81291100
 H                 -2.90991100   -0.11401700    2.51931000
 H                 -2.59896600   -1.53108300    3.54530600
 C                 -0.77182900    1.54786800    2.82401700
 H                 -1.54537900    1.90169100    2.13337500
 H                 -0.00053200    2.31840100    2.92140200
 H                 -1.24242200    1.42691800    3.81038000
 C                  2.36602800    0.76044400    2.47100000
 H                  2.13464500    1.81518600    2.30906300
 H                  3.18470800    0.48099400    1.80282700
 H                  2.72339800    0.63566400    3.50373500
 C                  2.53023000   -2.34198500    1.97840800
 H                  2.91184200   -2.62847000    2.96949500
 H                  3.30121800   -1.76312300    1.46195800
 H                  2.36023200   -3.25550900    1.39934300
 C                  0.76596600    0.09341000   -2.49847100
 H                  1.36071900    0.72109200   -3.17317200
 H                  0.79451000   -0.93618700   -2.87033600
 C                 -0.65778300    0.61913800   -2.34148300
 H                 -1.30780600    0.31487500   -3.17015300
 H                 -0.63799900    1.71437600   -2.31151900
 C                  1.82979000    1.93578700   -0.67887700
 C                  1.05311000    2.69026800    0.20442200
 H                  0.32688400    2.16060000    0.81322100
 C                  1.19415900    4.08016300    0.26962200
 H                  0.57798900    4.65578400    0.96062200
 C                  2.11714400    4.72173500   -0.56289700
 H                  2.23596500    5.80454200   -0.51670000
 C                  2.88607700    3.97288700   -1.46654000
 H                  3.59828600    4.47419600   -2.12248800
 C                  2.74253200    2.58430100   -1.53281000
 H                  3.34341900    2.00439100   -2.23368100
 C                  3.14635700   -0.63023400   -0.94274600
 C                  4.31756300   -0.00332600   -0.48193700
 H                  4.28035900    1.01925100   -0.11003000
 C                  5.53807400   -0.68810600   -0.50447400
 H                  6.43874200   -0.19406900   -0.13915300
 C                  5.60400200   -1.99575400   -0.99597300
 H                  6.55561300   -2.52722100   -1.01167000
 C                  4.44317900   -2.62014000   -1.47130300
 H                  4.48932000   -3.63644200   -1.86335400
 C                  3.22163400   -1.94522700   -1.43693300
 H                  2.32109300   -2.45150700   -1.78522100
 C                 -2.67916700   -1.17350200   -1.28818300
 C                 -2.71471700   -2.48114700   -0.78829100
 H                 -1.95647600   -2.77550600   -0.06179400
 C                 -3.69695700   -3.38141400   -1.21701400
 H                 -3.71385800   -4.39775600   -0.82220600
 C                 -4.65586900   -2.97197700   -2.14935200
 H                 -5.42272800   -3.66976500   -2.48646400
 C                 -4.63511600   -1.66080400   -2.64569600
 H                 -5.38588100   -1.33793300   -3.36744800
 C                 -3.65728100   -0.76185100   -2.21337800
 H                 -3.66397100    0.26601300   -2.57763600
 C                 -2.47546900    1.41342100   -0.20385800
 C                 -3.71065400    1.12610700    0.40992800
 H                 -4.05529300    0.09601600    0.47232600
 C                 -4.50895800    2.15376900    0.91841000
 H                 -5.46194900    1.91170100    1.38977100
 C                 -4.09556600    3.48692000    0.81074600
 H                 -4.71926100    4.28845800    1.20685800
 C                 -2.88678200    3.78463500    0.17264700
 H                 -2.56610800    4.82069700    0.06014600
 C                 -2.08292500    2.75769900   -0.33213300
 H                 -1.14458400    3.02182300   -0.81155000
 C                  0.21845600   -2.21494200   -0.48703200
 H                 -0.00338800   -2.30229300   -1.56360500
 H                  0.52529200   -3.19526800   -0.09313700

2-OPBE-triplet
 Fe                 0.05575200   -0.71395900    0.69010500
 P                  1.52274500   -0.03471500   -0.75013200
 P                 -1.40975400    0.07758000   -0.78518300
 C                 -0.18948300   -1.97930000    2.30810900
 C                 -1.14473300   -0.91463000    2.38343400
 C                 -0.41518100    0.32579200    2.50496900
 C                  0.97879800    0.03344900    2.47708500
 C                  1.12457300   -1.38971700    2.33799700
 C                 -0.47616000   -3.44383700    2.27337900
 H                 -0.13060800   -3.91722700    3.20318900
 H                  0.04624100   -3.92128000    1.43447000
 H                 -1.54995200   -3.63547500    2.17586600
 C                 -2.62447800   -1.05713400    2.51076800
 H                 -3.02739200   -1.77057700    1.78512700
 H                 -3.11843300   -0.09459400    2.35700700
 H                 -2.87831900   -1.41623600    3.51901800
 C                 -1.04938600    1.65121100    2.76592000
 H                 -1.81942700    1.89020800    2.02398300
 H                 -0.30668300    2.45493900    2.78302900
 H                 -1.53916400    1.62274300    3.75039900
 C                  2.09573000    0.98667100    2.73489900
 H                  1.98466400    1.91919100    2.17442200
 H                  3.05620400    0.53479200    2.47421700
 H                  2.11792500    1.23246600    3.80695200
 C                  2.42024000   -2.12653700    2.35683500
 H                  2.87498800   -2.05154000    3.35495500
 H                  3.12623300   -1.70844500    1.63050300
 H                  2.27298600   -3.18723900    2.12999300
 C                  0.79045900   -0.00448200   -2.46100400
 H                  1.45849700    0.56349600   -3.11997100
 H                  0.69106600   -1.02632000   -2.84176000
 C                 -0.56842300    0.68197900   -2.32820500
 H                 -1.21378900    0.50382800   -3.19677700
 H                 -0.42158300    1.76323200   -2.22015300
 C                  1.80450600    1.81196900   -0.66439600
 C                  0.91467000    2.58274500    0.08775600
 H                  0.15207300    2.05991500    0.66263100
 C                  1.00006500    3.97978500    0.09563100
 H                  0.29826400    4.56398800    0.69186300
 C                  1.98600000    4.61561700   -0.66639700
 H                  2.06476000    5.70305400   -0.66378700
 C                  2.87369100    3.85096800   -1.43710000
 H                  3.63924800    4.34508800   -2.03648100
 C                  2.78521900    2.45493800   -1.44083300
 H                  3.48359500    1.86588100   -2.03566800
 C                  3.25200400   -0.60849500   -0.87882900
 C                  4.26329400    0.00417500   -0.11753100
 H                  4.02779500    0.87133400    0.49567300
 C                  5.57477300   -0.47914500   -0.17119500
 H                  6.35093400   -0.00286800    0.42853900
 C                  5.89154200   -1.56083300   -1.00074400
 H                  6.91523700   -1.93298900   -1.04597800
 C                  4.89308000   -2.15928200   -1.78025600
 H                  5.13856200   -2.99334800   -2.43810600
 C                  3.57730400   -1.69320700   -1.71301100
 H                  2.79830000   -2.17734400   -2.30153600
 C                 -2.46674000   -1.30023700   -1.35529800
 C                 -2.39763700   -2.55332900   -0.72690500
 H                 -1.68174900   -2.69995200    0.07941000
 C                 -3.23098400   -3.59662400   -1.14388600
 H                 -3.16985500   -4.56864400   -0.65357300
 C                 -4.13980700   -3.39011400   -2.18734700
 H                 -4.79042100   -4.20186500   -2.51342300
 C                 -4.21995800   -2.13696600   -2.81090800
 H                 -4.93464100   -1.97224100   -3.61760400
 C                 -3.39059100   -1.09197400   -2.39683400
 H                 -3.48114000   -0.10970900   -2.86112400
 C                 -2.62949200    1.37060700   -0.37463800
 C                 -3.89103700    0.98549800    0.12045600
 H                 -4.15284800   -0.06947200    0.17150900
 C                 -4.81376700    1.95201100    0.52839000
 H                 -5.78729000    1.63998700    0.90739400
 C                 -4.49588500    3.31254700    0.43980300
 H                 -5.21773700    4.06529600    0.75701000
 C                 -3.25373400    3.70178300   -0.07329900
 H                 -3.00508200    4.75950400   -0.16413200
 C                 -2.32339700    2.73993900   -0.47871800
 H                 -1.36191800    3.07002200   -0.86187200
 C                  0.83658500   -2.04015900   -0.37290600
 H                  0.22504300   -2.48574400   -1.16716700
 H                  1.67107100   -2.66000100   -0.04220100

2-OPBE-quintet
 Fe                 0.25351100   -0.81991700    0.69613100
 P                  1.64714300    0.12653000   -0.81968300
 P                 -1.51973800    0.07986600   -0.77805400
 C                 -0.20036900   -1.97120200    2.47126700
 C                 -1.14582600   -0.89017700    2.51526800
 C                 -0.41533700    0.32823800    2.57845200
 C                  0.99500900    0.01379200    2.60383500
 C                  1.12182400   -1.40626200    2.58179800
 C                 -0.51843400   -3.42895700    2.46158400
 H                 -0.21224600   -3.89360400    3.40931400
 H                  0.01703500   -3.92449500    1.64104600
 H                 -1.59257600   -3.59773200    2.32986100
 C                 -2.63164600   -1.01268900    2.51933100
 H                 -2.98443300   -1.73359400    1.77378200
 H                 -3.10028300   -0.04851400    2.30380700
 H                 -2.98431700   -1.35492000    3.50382300
 C                 -1.02397700    1.67848700    2.76419800
 H                 -1.78190200    1.89807300    2.00316300
 H                 -0.26647400    2.46845400    2.75186000
 H                 -1.52699500    1.71408600    3.74191700
 C                  2.11284100    0.98220700    2.80448900
 H                  1.97204700    1.89779800    2.22208700
 H                  3.06944500    0.53400300    2.51775300
 H                  2.17851900    1.26234300    3.86668500
 C                  2.40759900   -2.16534600    2.55470400
 H                  2.91127300   -2.10747100    3.53050300
 H                  3.09061500   -1.75531200    1.79951600
 H                  2.23013800   -3.21901900    2.31786600
 C                  0.76283900    0.05795500   -2.44045100
 H                  1.35542500    0.59879300   -3.19042500
 H                  0.67357700   -0.99195700   -2.73862700
 C                 -0.61470600    0.70873700   -2.27400800
 H                 -1.23526200    0.54160100   -3.16356500
 H                 -0.49200900    1.79115300   -2.14709000
 C                  1.86225500    1.93788200   -0.67496000
 C                  0.90422800    2.63285600    0.07574600
 H                  0.14623000    2.05541800    0.60360300
 C                  0.92988000    4.02890600    0.14378300
 H                  0.17922800    4.55773600    0.73153800
 C                  1.92488100    4.73654900   -0.54123500
 H                  1.95749500    5.82490100   -0.48596500
 C                  2.88234100    4.04665500   -1.29837900
 H                  3.65510000    4.59979300   -1.83304000
 C                  2.85223500    2.65022300   -1.37461500
 H                  3.59786200    2.11508600   -1.96254400
 C                  3.32169800   -0.52489600   -1.02817900
 C                  4.36824400    0.01080300   -0.25337000
 H                  4.18355600    0.87001600    0.38948200
 C                  5.64730300   -0.54860200   -0.32635200
 H                  6.45451500   -0.12954000    0.27484900
 C                  5.89119300   -1.63836400   -1.17079800
 H                  6.88971000   -2.07204100   -1.22707300
 C                  4.85257400   -2.16909900   -1.94661900
 H                  5.04183800   -3.01328100   -2.60995900
 C                  3.56849400   -1.62209900   -1.87359300
 H                  2.75998800   -2.05490200   -2.46024000
 C                 -2.49956900   -1.33230800   -1.38123800
 C                 -2.40425900   -2.57521200   -0.73281800
 H                 -1.70124200   -2.69788500    0.09090800
 C                 -3.18234900   -3.65354500   -1.16743100
 H                 -3.10099700   -4.61728200   -0.66398400
 C                 -4.06015500   -3.49412700   -2.24514800
 H                 -4.66755800   -4.33421300   -2.58282900
 C                 -4.16466900   -2.25323400   -2.88953700
 H                 -4.85496300   -2.12656500   -3.72388100
 C                 -3.39083600   -1.17277900   -2.45970500
 H                 -3.49836700   -0.20029600   -2.94082300
 C                 -2.77132100    1.35519800   -0.43065100
 C                 -4.04813300    0.95614600    0.01621600
 H                 -4.30482400   -0.10158200    0.04635800
 C                 -4.98924000    1.91134900    0.40752900
 H                 -5.97428400    1.58753600    0.74472200
 C                 -4.67593100    3.27515600    0.35838800
 H                 -5.41298800    4.01844700    0.66216700
 C                 -3.41455700    3.67861800   -0.09431100
 H                 -3.16654100    4.73903900   -0.15051400
 C                 -2.46506600    2.72984200   -0.48453700
 H                 -1.49059600    3.07402500   -0.82087900
 C                  0.78706200   -2.29479800   -0.32045300
 H                  0.26886900   -2.58215900   -1.23959000
 H                  1.75730500   -2.76543900   -0.13813800

2-TPSSTPSS-singlet
 Fe                 0.10197700   -0.82047000    0.56606400
 P                  1.52680600    0.15829200   -0.81229700
 P                 -1.46890400    0.06262400   -0.72729400
 C                 -0.15222300   -2.15078200    2.20122700
 C                 -1.00466000   -1.00112100    2.35977600
 C                 -0.16606800    0.16700600    2.49316900
 C                  1.19382100   -0.26205600    2.35918300
 C                  1.20604300   -1.69437000    2.15621500
 C                 -0.60924400   -3.58209700    2.23528900
 H                 -0.63365900   -3.92730200    3.27834500
 H                  0.06784000   -4.24899800    1.69037100
 H                 -1.61857500   -3.69882400    1.82601600
 C                 -2.48813000   -1.04194400    2.60456000
 H                 -2.99952000   -1.72457600    1.91667600
 H                 -2.93143600   -0.04857600    2.49546100
 H                 -2.68373300   -1.38962800    3.62909900
 C                 -0.66451700    1.51880300    2.93672800
 H                 -1.45263700    1.90928100    2.28259400
 H                  0.14602400    2.25331000    2.98265100
 H                 -1.08514900    1.43639400    3.94868600
 C                  2.42863300    0.56456400    2.59479600
 H                  2.26952000    1.62612100    2.38810100
 H                  3.26656100    0.21718900    1.98209000
 H                  2.72780800    0.46449900    3.64778500
 C                  2.43374000   -2.55634200    2.03973100
 H                  2.76788800   -2.88224300    3.03487100
 H                  3.25840700   -2.01567900    1.56389300
 H                  2.23492300   -3.45260000    1.44192700
 C                  0.73682200    0.14102300   -2.50651700
 H                  1.32576100    0.75655500   -3.19629600
 H                  0.72967100   -0.88549000   -2.88769900
 C                 -0.68831300    0.69379400   -2.33352800
 H                 -1.33508100    0.42789600   -3.17698100
 H                 -0.65337500    1.78725100   -2.26953300
 C                  1.94583700    1.94660600   -0.67953700
 C                  1.27447600    2.74929600    0.25476400
 H                  0.55575600    2.27988600    0.91955100
 C                  1.50895900    4.13030100    0.31235100
 H                  0.97889400    4.73956500    1.04214900
 C                  2.42043800    4.71799300   -0.57353000
 H                  2.60809100    5.78898400   -0.53315900
 C                  3.09156100    3.92507500   -1.51836400
 H                  3.79736300    4.38091000   -2.20981600
 C                  2.85622300    2.54694000   -1.57663200
 H                  3.38708100    1.93865300   -2.30789600
 C                  3.15431400   -0.67803000   -0.98822100
 C                  4.33790100   -0.11605700   -0.46829600
 H                  4.32386700    0.88087000   -0.03278300
 C                  5.54212500   -0.83282000   -0.51732400
 H                  6.44809000   -0.38822500   -0.11035800
 C                  5.58025000   -2.11027700   -1.08980200
 H                  6.51584200   -2.66419100   -1.12741100
 C                  4.40828100   -2.67358200   -1.61668900
 H                  4.43213200   -3.66295200   -2.06899300
 C                  3.20321500   -1.96626100   -1.55860100
 H                  2.29773700   -2.42488600   -1.95362600
 C                 -2.77624600   -1.10023600   -1.32676200
 C                 -2.86081400   -2.41733300   -0.84509400
 H                 -2.13210500   -2.75799800   -0.11070300
 C                 -3.86221700   -3.28405300   -1.30546600
 H                 -3.91482800   -4.30176100   -0.92358600
 C                 -4.79073200   -2.83683600   -2.25301000
 H                 -5.56843200   -3.50709400   -2.61328600
 C                 -4.72058900   -1.52040600   -2.73528900
 H                 -5.44326000   -1.16865700   -3.46883400
 C                 -3.72497200   -0.65405000   -2.27188500
 H                 -3.69519200    0.37332400   -2.63321600
 C                 -2.50093300    1.49173800   -0.17341600
 C                 -3.77194100    1.25933200    0.39468600
 H                 -4.17611400    0.25005300    0.42457000
 C                 -4.53075000    2.32085700    0.90264600
 H                 -5.51020000    2.12229500    1.33330500
 C                 -4.03842300    3.63185300    0.84587300
 H                 -4.63070300    4.45606400    1.23765200
 C                 -2.78517900    3.87631600    0.26893600
 H                 -2.39944800    4.89201900    0.20466700
 C                 -2.02128600    2.81608200   -0.23498300
 H                 -1.04837200    3.03405700   -0.66797300
 C                  0.15175200   -2.23680300   -0.52604800
 H                 -0.03049600   -2.29163700   -1.61219600
 H                  0.38019600   -3.24812800   -0.15553600

2-TPSSTPSS-open-shell-singlet
 Fe                 0.10197700   -0.82047000    0.56606400
 P                  1.52680600    0.15829200   -0.81229700
 P                 -1.46890400    0.06262400   -0.72729400
 C                 -0.15222300   -2.15078200    2.20122700
 C                 -1.00466000   -1.00112100    2.35977600
 C                 -0.16606800    0.16700600    2.49316900
 C                  1.19382100   -0.26205600    2.35918300
 C                  1.20604300   -1.69437000    2.15621500
 C                 -0.60924400   -3.58209700    2.23528900
 H                 -0.63365900   -3.92730200    3.27834500
 H                  0.06784000   -4.24899800    1.69037100
 H                 -1.61857500   -3.69882400    1.82601600
 C                 -2.48813000   -1.04194400    2.60456000
 H                 -2.99952000   -1.72457600    1.91667600
 H                 -2.93143600   -0.04857600    2.49546100
 H                 -2.68373300   -1.38962800    3.62909900
 C                 -0.66451700    1.51880300    2.93672800
 H                 -1.45263700    1.90928100    2.28259400
 H                  0.14602400    2.25331000    2.98265100
 H                 -1.08514900    1.43639400    3.94868600
 C                  2.42863300    0.56456400    2.59479600
 H                  2.26952000    1.62612100    2.38810100
 H                  3.26656100    0.21718900    1.98209000
 H                  2.72780800    0.46449900    3.64778500
 C                  2.43374000   -2.55634200    2.03973100
 H                  2.76788800   -2.88224300    3.03487100
 H                  3.25840700   -2.01567900    1.56389300
 H                  2.23492300   -3.45260000    1.44192700
 C                  0.73682200    0.14102300   -2.50651700
 H                  1.32576100    0.75655500   -3.19629600
 H                  0.72967100   -0.88549000   -2.88769900
 C                 -0.68831300    0.69379400   -2.33352800
 H                 -1.33508100    0.42789600   -3.17698100
 H                 -0.65337500    1.78725100   -2.26953300
 C                  1.94583700    1.94660600   -0.67953700
 C                  1.27447600    2.74929600    0.25476400
 H                  0.55575600    2.27988600    0.91955100
 C                  1.50895900    4.13030100    0.31235100
 H                  0.97889400    4.73956500    1.04214900
 C                  2.42043800    4.71799300   -0.57353000
 H                  2.60809100    5.78898400   -0.53315900
 C                  3.09156100    3.92507500   -1.51836400
 H                  3.79736300    4.38091000   -2.20981600
 C                  2.85622300    2.54694000   -1.57663200
 H                  3.38708100    1.93865300   -2.30789600
 C                  3.15431400   -0.67803000   -0.98822100
 C                  4.33790100   -0.11605700   -0.46829600
 H                  4.32386700    0.88087000   -0.03278300
 C                  5.54212500   -0.83282000   -0.51732400
 H                  6.44809000   -0.38822500   -0.11035800
 C                  5.58025000   -2.11027700   -1.08980200
 H                  6.51584200   -2.66419100   -1.12741100
 C                  4.40828100   -2.67358200   -1.61668900
 H                  4.43213200   -3.66295200   -2.06899300
 C                  3.20321500   -1.96626100   -1.55860100
 H                  2.29773700   -2.42488600   -1.95362600
 C                 -2.77624600   -1.10023600   -1.32676200
 C                 -2.86081400   -2.41733300   -0.84509400
 H                 -2.13210500   -2.75799800   -0.11070300
 C                 -3.86221700   -3.28405300   -1.30546600
 H                 -3.91482800   -4.30176100   -0.92358600
 C                 -4.79073200   -2.83683600   -2.25301000
 H                 -5.56843200   -3.50709400   -2.61328600
 C                 -4.72058900   -1.52040600   -2.73528900
 H                 -5.44326000   -1.16865700   -3.46883400
 C                 -3.72497200   -0.65405000   -2.27188500
 H                 -3.69519200    0.37332400   -2.63321600
 C                 -2.50093300    1.49173800   -0.17341600
 C                 -3.77194100    1.25933200    0.39468600
 H                 -4.17611400    0.25005300    0.42457000
 C                 -4.53075000    2.32085700    0.90264600
 H                 -5.51020000    2.12229500    1.33330500
 C                 -4.03842300    3.63185300    0.84587300
 H                 -4.63070300    4.45606400    1.23765200
 C                 -2.78517900    3.87631600    0.26893600
 H                 -2.39944800    4.89201900    0.20466700
 C                 -2.02128600    2.81608200   -0.23498300
 H                 -1.04837200    3.03405700   -0.66797300
 C                  0.15175200   -2.23680300   -0.52604800
 H                 -0.03049600   -2.29163700   -1.61219600
 H                  0.38019600   -3.24812800   -0.15553600

2-TPSSTPSS-triplet
 Fe                 0.07827600   -0.76242800    0.67729400
 P                  1.55864300    0.07336600   -0.77044700
 P                 -1.47654100    0.07711800   -0.79007600
 C                 -0.17294200   -2.02484300    2.33885300
 C                 -1.09619800   -0.92648500    2.43917200
 C                 -0.32836000    0.29584300    2.55828300
 C                  1.05683200   -0.04451800    2.51187900
 C                  1.16208300   -1.47449900    2.34961900
 C                 -0.51886100   -3.48868700    2.34912500
 H                 -0.33859100   -3.90818900    3.34844600
 H                  0.08739100   -4.04823700    1.62835700
 H                 -1.57472300   -3.65174100    2.10811300
 C                 -2.58540700   -1.02362000    2.62995000
 H                 -3.02801800   -1.82950300    2.03539000
 H                 -3.07877000   -0.08602600    2.35741200
 H                 -2.80954100   -1.22584200    3.68705700
 C                 -0.92293900    1.64583800    2.85924700
 H                 -1.72444000    1.91069700    2.15970900
 H                 -0.16545700    2.43563400    2.83673100
 H                 -1.35687300    1.63411800    3.86908400
 C                  2.22455000    0.87011300    2.75623200
 H                  2.03439900    1.89491100    2.42537400
 H                  3.12310000    0.50538600    2.24925500
 H                  2.44049500    0.89530900    3.83397200
 C                  2.44668900   -2.25453500    2.33953400
 H                  2.88563800   -2.26886000    3.34687300
 H                  3.18092200   -1.81152700    1.65664900
 H                  2.27799900   -3.29137700    2.03299300
 C                  0.76503600    0.02694300   -2.46378200
 H                  1.40020100    0.55601300   -3.18437700
 H                  0.66707700   -1.01984800   -2.76931200
 C                 -0.61237200    0.69833900   -2.33550600
 H                 -1.24182200    0.51340400   -3.21315900
 H                 -0.48814500    1.78262500   -2.22996400
 C                  1.93104200    1.88939700   -0.68458300
 C                  1.11080500    2.70238000    0.11388600
 H                  0.33733700    2.22793600    0.71436400
 C                  1.27732600    4.09430800    0.13540800
 H                  0.63272400    4.70871200    0.76192500
 C                  2.27636200    4.68502700   -0.64871300
 H                  2.41640700    5.76395300   -0.63341400
 C                  3.09809900    3.88301500   -1.45645400
 H                  3.87229000    4.34098600   -2.06902800
 C                  2.92759500    2.49344100   -1.47999800
 H                  3.57294800    1.87986500   -2.10684600
 C                  3.22629000   -0.66968100   -0.95572600
 C                  4.32017500   -0.14242500   -0.23710700
 H                  4.19384700    0.75399100    0.36632800
 C                  5.58108500   -0.74679000   -0.31937400
 H                  6.41536200   -0.32970200    0.24104100
 C                  5.76783400   -1.87663800   -1.12707600
 H                  6.74822400   -2.34380500   -1.19322100
 C                  4.69094200   -2.39705900   -1.85834100
 H                  4.83342200   -3.26601400   -2.49756800
 C                  3.42630100   -1.80266800   -1.77105700
 H                  2.59623600   -2.22506500   -2.33289500
 C                 -2.62478400   -1.23356100   -1.38183300
 C                 -2.69205900   -2.47711400   -0.72723800
 H                 -2.02208700   -2.67670400    0.10592900
 C                 -3.60020900   -3.45475500   -1.15546100
 H                 -3.64187600   -4.41465100   -0.64452400
 C                 -4.44799900   -3.19529400   -2.23958000
 H                 -5.15220600   -3.95411500   -2.57431100
 C                 -4.39333900   -1.95414900   -2.89250900
 H                 -5.05652100   -1.74765400   -3.73000100
 C                 -3.49075400   -0.97457900   -2.46545100
 H                 -3.47803800   -0.00464000   -2.96081900
 C                 -2.63481400    1.43316900   -0.33251800
 C                 -3.91264200    1.11080400    0.17402300
 H                 -4.23420400    0.07228900    0.21377900
 C                 -4.78023800    2.12144400    0.60517300
 H                 -5.76360400    1.85700200    0.98862600
 C                 -4.39005500    3.46579600    0.53202600
 H                 -5.06694300    4.24993800    0.86443600
 C                 -3.12981800    3.79606900    0.01612600
 H                 -2.82469700    4.83797100   -0.05939500
 C                 -2.25518200    2.78922400   -0.41128100
 H                 -1.28022700    3.07264800   -0.79977100
 C                  0.62543200   -2.27113800   -0.39874900
 H                 -0.09615500   -2.73604800   -1.08147500
 H                  1.48719000   -2.89665500   -0.15076000

2-TPSSTPSS-quintet
 Fe                 0.20441700   -0.90761900    0.68279600
 P                  1.66782400    0.19551000   -0.82485900
 P                 -1.60226100    0.10947500   -0.77629100
 C                 -0.14205100   -2.09207700    2.44715100
 C                 -1.07139400   -0.99553900    2.58530800
 C                 -0.31793700    0.21418800    2.67248500
 C                  1.09042100   -0.12363300    2.66410900
 C                  1.20163900   -1.53879200    2.54376600
 C                 -0.48953400   -3.55628200    2.47323600
 H                 -0.48114500   -3.92681200    3.50805400
 H                  0.22419100   -4.14840900    1.89176400
 H                 -1.48961800   -3.73833000    2.06489500
 C                 -2.56991700   -1.09044500    2.66932000
 H                 -2.95550100   -1.98773000    2.17389700
 H                 -3.05086800   -0.21674800    2.21542100
 H                 -2.88831400   -1.13364000    3.72120100
 C                 -0.91280900    1.57493500    2.91924000
 H                 -1.69417100    1.82182400    2.19006900
 H                 -0.15188600    2.36158500    2.89291600
 H                 -1.37555600    1.59994300    3.91596500
 C                  2.24630800    0.81850200    2.86275600
 H                  2.01843300    1.83372900    2.52473600
 H                  3.13453100    0.47304000    2.32153500
 H                  2.50976100    0.86981100    3.92895400
 C                  2.48967700   -2.31739800    2.50970000
 H                  2.92949700   -2.36791000    3.51567400
 H                  3.22833800   -1.84941000    1.84641200
 H                  2.32731800   -3.34347000    2.16541500
 C                  0.72015600    0.11551100   -2.43009600
 H                  1.29272300    0.62239800   -3.21714500
 H                  0.60696800   -0.94216700   -2.69273300
 C                 -0.65511800    0.79103300   -2.24648600
 H                 -1.26557100    0.67950700   -3.15069300
 H                 -0.51635900    1.86498200   -2.07189600
 C                  1.99965800    2.00037400   -0.69797300
 C                  1.16588000    2.75127900    0.15063600
 H                  0.41757600    2.22954800    0.74566100
 C                  1.29405000    4.14426600    0.23156700
 H                  0.64212300    4.71244100    0.89297300
 C                  2.26913800    4.79659500   -0.53487300
 H                  2.38018900    5.87707000   -0.47081000
 C                  3.10574000    4.05599200   -1.38458500
 H                  3.86196000    4.56335400   -1.98033200
 C                  2.97218300    2.66476300   -1.47333000
 H                  3.62615300    2.09672500   -2.13314200
 C                  3.29457700   -0.58067500   -1.10558300
 C                  4.41958200   -0.10628700   -0.39645900
 H                  4.33534200    0.78189700    0.22757800
 C                  5.65220200   -0.75983300   -0.51204400
 H                  6.51464000   -0.38286500    0.03398900
 C                  5.77501000   -1.89095800   -1.33146700
 H                  6.73407400   -2.39666600   -1.42170500
 C                  4.66190400   -2.36586100   -2.03903800
 H                  4.75520800   -3.23883500   -2.68189800
 C                  3.42458100   -1.72012800   -1.92595300
 H                  2.56429200   -2.10739100   -2.46711600
 C                 -2.68892900   -1.20017900   -1.45898500
 C                 -2.76613500   -2.44143200   -0.79960500
 H                 -2.14677000   -2.61667500    0.07864700
 C                 -3.62136000   -3.44459700   -1.27433700
 H                 -3.67252400   -4.40208100   -0.75989400
 C                 -4.40637600   -3.21131300   -2.41086100
 H                 -5.06997200   -3.98927900   -2.78259700
 C                 -4.34376300   -1.97255600   -3.06805500
 H                 -4.96140400   -1.78810900   -3.94464200
 C                 -3.49364000   -0.96788000   -2.59406600
 H                 -3.47421700    0.00017500   -3.09264800
 C                 -2.77880400    1.45000700   -0.33475900
 C                 -4.08468500    1.11282200    0.08516200
 H                 -4.41565100    0.07658300    0.04882500
 C                 -4.96400000    2.10620700    0.53121500
 H                 -5.96948800    1.83148100    0.84363200
 C                 -4.55705100    3.44725800    0.56652900
 H                 -5.24334100    4.21794900    0.91072700
 C                 -3.26389100    3.79125900    0.14980600
 H                 -2.94283000    4.83110400    0.16474000
 C                 -2.37671100    2.80257400   -0.29329000
 H                 -1.37574900    3.09590900   -0.60168600
 C                  0.62866100   -2.40526000   -0.41646900
 H                 -0.14065800   -2.91253900   -1.01089100
 H                  1.43645800   -3.06731500   -0.08133000

2-B3LYP-singlet
 Fe                 0.09767800   -0.84112000    0.55334100
 P                  1.55009900    0.15443500   -0.82800900
 P                 -1.49435900    0.07107200   -0.75903400
 C                 -0.18690200   -2.15271500    2.23230600
 C                 -1.01149700   -0.99446600    2.38486600
 C                 -0.15845100    0.15301800    2.51367600
 C                  1.18602600   -0.29700400    2.38380700
 C                  1.17253500   -1.72226700    2.18238300
 C                 -0.67118800   -3.57043400    2.27464900
 H                 -0.69225500   -3.91812200    3.31421300
 H                 -0.01892600   -4.25197600    1.72390700
 H                 -1.68457700   -3.66870200    1.87852500
 C                 -2.49275200   -1.00919100    2.62416700
 H                 -3.01676400   -1.66756800    1.92686600
 H                 -2.91938800   -0.01034600    2.53210400
 H                 -2.70160400   -1.37015900    3.63839900
 C                 -0.63269700    1.51180600    2.94960400
 H                 -1.39769300    1.92448800    2.28713600
 H                  0.18972600    2.22690000    3.01269900
 H                 -1.07293600    1.44241300    3.95101000
 C                  2.43202200    0.50501400    2.61981000
 H                  2.30168500    1.56396400    2.39677000
 H                  3.26803300    0.13341400    2.02481500
 H                  2.72108600    0.41795800    3.67402700
 C                  2.38378700   -2.60238600    2.07723600
 H                  2.75461500   -2.87226500    3.07317700
 H                  3.19525900   -2.10674100    1.53955800
 H                  2.15706100   -3.53019200    1.54675400
 C                  0.74590100    0.14808400   -2.50941100
 H                  1.32672200    0.76467000   -3.20013400
 H                  0.74376600   -0.87234300   -2.89644500
 C                 -0.68317900    0.69087200   -2.34738700
 H                 -1.31162500    0.41936400   -3.19854900
 H                 -0.65818700    1.78153700   -2.29749400
 C                  1.96766600    1.93790800   -0.67593100
 C                  1.30242900    2.73213800    0.26207900
 H                  0.58351800    2.26935400    0.92237200
 C                  1.54239500    4.10642200    0.33311600
 H                  1.01499500    4.70871600    1.06689200
 C                  2.45511100    4.69751500   -0.54040700
 H                  2.64734800    5.76472600   -0.48814200
 C                  3.12246300    3.91332300   -1.48748600
 H                  3.83162500    4.37099700   -2.17032700
 C                  2.88008500    2.54265600   -1.55931900
 H                  3.41114200    1.94255900   -2.29257100
 C                  3.17040200   -0.68784400   -1.00973200
 C                  4.34400000   -0.14809400   -0.45970600
 H                  4.33012100    0.83189500    0.00444500
 C                  5.54337000   -0.86210500   -0.51363600
 H                  6.44218600   -0.43249800   -0.08207000
 C                  5.58753400   -2.11677800   -1.12179100
 H                  6.52066000   -2.66977200   -1.16425800
 C                  4.42576200   -2.65872500   -1.67834900
 H                  4.45357700   -3.63214900   -2.15827700
 C                  3.22551700   -1.95343000   -1.61612200
 H                  2.33069500   -2.40124200   -2.03646700
 C                 -2.80778500   -1.07604900   -1.35766000
 C                 -2.92377200   -2.37769500   -0.85449700
 H                 -2.21362700   -2.72656400   -0.11315600
 C                 -3.93748000   -3.22694100   -1.30504400
 H                 -4.01425900   -4.23380100   -0.90594600
 C                 -4.84608200   -2.78055000   -2.26421000
 H                 -5.63353300   -3.43938900   -2.61701400
 C                 -4.74385800   -1.48022500   -2.76864600
 H                 -5.45192200   -1.12714900   -3.51204400
 C                 -3.73671300   -0.63107500   -2.31487100
 H                 -3.68550600    0.38519000   -2.69552300
 C                 -2.49447700    1.51036100   -0.18442400
 C                 -3.75572600    1.29348400    0.39726500
 H                 -4.17419700    0.29378900    0.42968600
 C                 -4.48934900    2.35694200    0.92306900
 H                 -5.46275000    2.16894700    1.36572800
 C                 -3.98124700    3.65642200    0.87054400
 H                 -4.55457700    4.48383900    1.27678600
 C                 -2.73716100    3.88609400    0.28108700
 H                 -2.33783100    4.89410900    0.22147200
 C                 -1.99910000    2.82305200   -0.24112300
 H                 -1.03298300    3.03431600   -0.68281000
 C                  0.15027300   -2.25477100   -0.52173000
 H                 -0.02538900   -2.32145700   -1.60342000
 H                  0.37379600   -3.25840600   -0.14300900

2-B3LYP-open-shell-singlet
 Fe                 0.09767800   -0.84112000    0.55334100
 P                  1.55009900    0.15443500   -0.82800900
 P                 -1.49435900    0.07107200   -0.75903400
 C                 -0.18690200   -2.15271500    2.23230600
 C                 -1.01149700   -0.99446600    2.38486600
 C                 -0.15845100    0.15301800    2.51367600
 C                  1.18602600   -0.29700400    2.38380700
 C                  1.17253500   -1.72226700    2.18238300
 C                 -0.67118800   -3.57043400    2.27464900
 H                 -0.69225500   -3.91812200    3.31421300
 H                 -0.01892600   -4.25197600    1.72390700
 H                 -1.68457700   -3.66870200    1.87852500
 C                 -2.49275200   -1.00919100    2.62416700
 H                 -3.01676400   -1.66756800    1.92686600
 H                 -2.91938800   -0.01034600    2.53210300
 H                 -2.70160400   -1.37015900    3.63839900
 C                 -0.63269700    1.51180600    2.94960400
 H                 -1.39769300    1.92448800    2.28713600
 H                  0.18972600    2.22690000    3.01269900
 H                 -1.07293600    1.44241300    3.95101000
 C                  2.43202200    0.50501400    2.61981000
 H                  2.30168500    1.56396400    2.39677000
 H                  3.26803300    0.13341400    2.02481500
 H                  2.72108600    0.41795800    3.67402700
 C                  2.38378700   -2.60238600    2.07723600
 H                  2.75461500   -2.87226500    3.07317700
 H                  3.19525900   -2.10674100    1.53955800
 H                  2.15706100   -3.53019200    1.54675400
 C                  0.74590100    0.14808400   -2.50941100
 H                  1.32672200    0.76467000   -3.20013400
 H                  0.74376600   -0.87234300   -2.89644500
 C                 -0.68317900    0.69087200   -2.34738700
 H                 -1.31162500    0.41936400   -3.19854900
 H                 -0.65818700    1.78153700   -2.29749400
 C                  1.96766600    1.93790800   -0.67593100
 C                  1.30242900    2.73213800    0.26207900
 H                  0.58351800    2.26935400    0.92237200
 C                  1.54239500    4.10642200    0.33311600
 H                  1.01499500    4.70871600    1.06689200
 C                  2.45511100    4.69751500   -0.54040700
 H                  2.64734800    5.76472600   -0.48814200
 C                  3.12246300    3.91332300   -1.48748600
 H                  3.83162500    4.37099700   -2.17032700
 C                  2.88008500    2.54265600   -1.55931900
 H                  3.41114200    1.94255900   -2.29257100
 C                  3.17040200   -0.68784400   -1.00973200
 C                  4.34400000   -0.14809400   -0.45970600
 H                  4.33012100    0.83189500    0.00444500
 C                  5.54337000   -0.86210500   -0.51363600
 H                  6.44218600   -0.43249800   -0.08207000
 C                  5.58753400   -2.11677800   -1.12179100
 H                  6.52066000   -2.66977200   -1.16425800
 C                  4.42576200   -2.65872500   -1.67834900
 H                  4.45357700   -3.63214900   -2.15827700
 C                  3.22551700   -1.95343000   -1.61612200
 H                  2.33069500   -2.40124300   -2.03646700
 C                 -2.80778500   -1.07604900   -1.35766000
 C                 -2.92377200   -2.37769500   -0.85449700
 H                 -2.21362700   -2.72656400   -0.11315600
 C                 -3.93748000   -3.22694100   -1.30504400
 H                 -4.01425900   -4.23380100   -0.90594600
 C                 -4.84608200   -2.78055000   -2.26421000
 H                 -5.63353300   -3.43938900   -2.61701400
 C                 -4.74385800   -1.48022500   -2.76864600
 H                 -5.45192200   -1.12714900   -3.51204400
 C                 -3.73671300   -0.63107500   -2.31487100
 H                 -3.68550600    0.38519000   -2.69552300
 C                 -2.49447700    1.51036100   -0.18442400
 C                 -3.75572600    1.29348400    0.39726500
 H                 -4.17419700    0.29378900    0.42968600
 C                 -4.48934900    2.35694200    0.92306900
 H                 -5.46275000    2.16894700    1.36572800
 C                 -3.98124700    3.65642200    0.87054400
 H                 -4.55457700    4.48383900    1.27678600
 C                 -2.73716100    3.88609400    0.28108700
 H                 -2.33783100    4.89410900    0.22147200
 C                 -1.99910000    2.82305200   -0.24112300
 H                 -1.03298300    3.03431600   -0.68281000
 C                  0.15027300   -2.25477100   -0.52173000
 H                 -0.02538900   -2.32145700   -1.60342000
 H                  0.37379700   -3.25840600   -0.14300900

2-B3LYP-triplet
 Fe                 0.08438700   -0.78381500    0.65592900
 P                  1.57528800    0.09194300   -0.80552400
 P                 -1.51244900    0.08486600   -0.81813600
 C                 -0.18200700   -2.04847800    2.34692100
 C                 -1.07718700   -0.94250700    2.46139500
 C                 -0.29179700    0.26086500    2.58464900
 C                  1.07854000   -0.10253500    2.53721800
 C                  1.15609500   -1.52412800    2.34741000
 C                 -0.55311600   -3.50156200    2.35678800
 H                 -0.39692600   -3.92211000    3.35685800
 H                  0.04932000   -4.07580300    1.64982300
 H                 -1.60466400   -3.65011500    2.10122100
 C                 -2.56330100   -1.00817100    2.65623400
 H                 -3.01918100   -1.83802500    2.11305600
 H                 -3.04754200   -0.08532600    2.33390500
 H                 -2.79172700   -1.14613600    3.72003000
 C                 -0.86461100    1.61306300    2.89918400
 H                 -1.64648000    1.90669200    2.19431700
 H                 -0.09702000    2.38927700    2.90343100
 H                 -1.31597700    1.59779200    3.89813200
 C                  2.26206100    0.78419300    2.78283200
 H                  2.08563600    1.81791100    2.48460600
 H                  3.14521400    0.42352900    2.25292400
 H                  2.50123900    0.78017000    3.85321700
 C                  2.42185400   -2.32709400    2.32075000
 H                  2.84330500   -2.40556800    3.32979900
 H                  3.17829700   -1.87093000    1.67715900
 H                  2.24111100   -3.34049900    1.95849600
 C                  0.75722800    0.04471900   -2.47819200
 H                  1.37460400    0.57638800   -3.20763900
 H                  0.67266500   -0.99994000   -2.78197000
 C                 -0.62893600    0.69335400   -2.35281200
 H                 -1.24307800    0.49483200   -3.23419200
 H                 -0.52509100    1.77728400   -2.26366900
 C                  1.97034900    1.89293000   -0.69950400
 C                  1.21194200    2.70741900    0.14826200
 H                  0.45810100    2.25234800    0.77738900
 C                  1.41417600    4.08910000    0.18479800
 H                  0.81621900    4.70561300    0.84976500
 C                  2.38586000    4.66903500   -0.63118700
 H                  2.55127200    5.74169200   -0.60425900
 C                  3.14860100    3.86541800   -1.48495300
 H                  3.90476500    4.31425300   -2.12184300
 C                  2.94270100    2.48675500   -1.52284000
 H                  3.54675200    1.87191500   -2.18358000
 C                  3.21760100   -0.69491500   -0.99576800
 C                  4.31914500   -0.20035600   -0.27608400
 H                  4.22057700    0.70040300    0.32027100
 C                  5.55637600   -0.84142400   -0.34561100
 H                  6.39795900   -0.44714400    0.21564000
 C                  5.71255800   -1.97828300   -1.14089600
 H                  6.67609800   -2.47516900   -1.19751200
 C                  4.62786300   -2.46827900   -1.87103500
 H                  4.74590000   -3.34525800   -2.50004500
 C                  3.38658600   -1.83561800   -1.79726000
 H                  2.55234100   -2.24010400   -2.35926500
 C                 -2.70153500   -1.18351600   -1.40394800
 C                 -2.83266500   -2.40423600   -0.72742200
 H                 -2.18437600   -2.62264300    0.11210200
 C                 -3.77761300   -3.34461100   -1.14244800
 H                 -3.86700800   -4.28836400   -0.61319000
 C                 -4.59976500   -3.07204600   -2.23610600
 H                 -5.33302800   -3.80362900   -2.56118200
 C                 -4.48172000   -1.85382600   -2.91192600
 H                 -5.12510200   -1.63576900   -3.75869400
 C                 -3.54266600   -0.91167900   -2.49664300
 H                 -3.48345900    0.04183100   -3.01362000
 C                 -2.61018200    1.47325800   -0.32092900
 C                 -3.88916000    1.19648000    0.19348900
 H                 -4.25780300    0.17658500    0.21528000
 C                 -4.70210800    2.22808700    0.66348000
 H                 -5.68839200    1.99695800    1.05400100
 C                 -4.25582800    3.55046100    0.62159700
 H                 -4.89115600    4.35242100    0.98427900
 C                 -2.99290200    3.83683000    0.10035900
 H                 -2.64225900    4.86330400    0.05121900
 C                 -2.17362600    2.80789500   -0.36543700
 H                 -1.19466100    3.06118400   -0.75483400
 C                  0.50634900   -2.32145900   -0.44168600
 H                 -0.23350600   -2.77185400   -1.10443000
 H                  1.35950600   -2.96178000   -0.22233400

2-B3LYP-quintet
 Fe                 0.15911000   -0.95426500    0.64293500
 P                  1.66775200    0.21517300   -0.85534000
 P                 -1.63662700    0.12542600   -0.82077400
 C                 -0.17139500   -2.14902700    2.43219700
 C                 -1.03341500   -1.01671200    2.60797400
 C                 -0.22035400    0.14525800    2.69946100
 C                  1.16458700   -0.26502500    2.66342100
 C                  1.20159400   -1.66615600    2.49952200
 C                 -0.59844100   -3.58715200    2.46598300
 H                 -0.60124800   -3.95619300    3.49885500
 H                  0.06924700   -4.22363900    1.88254400
 H                 -1.61007300   -3.71314300    2.07197100
 C                 -2.52956800   -1.04929000    2.72153700
 H                 -2.97597400   -1.81878700    2.08587600
 H                 -2.97112900   -0.08997500    2.44379500
 H                 -2.83255500   -1.26730300    3.75300600
 C                 -0.72984100    1.52919000    2.98347200
 H                 -1.51388200    1.83264200    2.28397200
 H                  0.07004500    2.27129600    2.94566300
 H                 -1.16084100    1.56976200    3.99078900
 C                  2.36023400    0.62455000    2.83645800
 H                  2.22190400    1.60128000    2.36875100
 H                  3.25534300    0.17111900    2.40389200
 H                  2.56091000    0.79310500    3.90141600
 C                  2.43890400   -2.51502100    2.43461400
 H                  2.88999400   -2.61394100    3.42874900
 H                  3.19424400   -2.08273800    1.77066900
 H                  2.21564800   -3.52071800    2.07436500
 C                  0.70832600    0.14552800   -2.44950300
 H                  1.27234700    0.64813200   -3.24117200
 H                  0.59604300   -0.90824600   -2.71466300
 C                 -0.66964000    0.81300700   -2.27171300
 H                 -1.26406400    0.70319500   -3.18274500
 H                 -0.53883000    1.88445900   -2.10118600
 C                  2.03903100    2.00575000   -0.71552000
 C                  1.25857800    2.77664800    0.15722700
 H                  0.50767700    2.29068900    0.76941700
 C                  1.43911700    4.15858900    0.24266700
 H                  0.82701700    4.74276000    0.92361600
 C                  2.41202800    4.78058300   -0.54138200
 H                  2.56158200    5.85372500   -0.47351300
 C                  3.19777000    4.01979900   -1.41280800
 H                  3.95552000    4.50261300   -2.02232300
 C                  3.01250500    2.64031500   -1.50483000
 H                  3.63213500    2.05683700   -2.17941200
 C                  3.27159000   -0.60430300   -1.13985700
 C                  4.39603100   -0.18333300   -0.40746900
 H                  4.33441800    0.69403500    0.22900400
 C                  5.60238800   -0.87548600   -0.50979500
 H                  6.46553500   -0.53759000    0.05554800
 C                  5.70055800   -1.99463400   -1.34009300
 H                  6.64054900   -2.53164300   -1.42056700
 C                  4.58809500   -2.41805600   -2.06984800
 H                  4.66103500   -3.28414000   -2.72050100
 C                  3.37695700   -1.73210500   -1.96923300
 H                  2.51834800   -2.08530700   -2.52941400
 C                 -2.80692700   -1.09144600   -1.52624800
 C                 -2.96271100   -2.33439900   -0.89489600
 H                 -2.35815000   -2.57562200   -0.02645700
 C                 -3.88347600   -3.26454600   -1.38119900
 H                 -3.99467100   -4.22469900   -0.88682700
 C                 -4.65593500   -2.95785800   -2.50204200
 H                 -5.37052500   -3.68059100   -2.88359800
 C                 -4.51460200   -1.71735900   -3.13179300
 H                 -5.12222800   -1.47451300   -3.99806100
 C                 -3.59966900   -0.78568200   -2.64492500
 H                 -3.51953000    0.18487600   -3.12625300
 C                 -2.71603200    1.50148900   -0.26184500
 C                 -3.99258500    1.20413700    0.24826300
 H                 -4.36962000    0.18713000    0.21071800
 C                 -4.78825200    2.21037600    0.79515500
 H                 -5.77354600    1.96464700    1.17935300
 C                 -4.32591500    3.52753900    0.84082000
 H                 -4.94788000    4.30982500    1.26438800
 C                 -3.06288800    3.83338400    0.33172400
 H                 -2.69886700    4.85622400    0.35313500
 C                 -2.26026400    2.82977700   -0.21290000
 H                 -1.28072600    3.09877500   -0.59126800
 C                  0.49753000   -2.49515500   -0.45139900
 H                 -0.32291300   -3.02446400   -0.94204500
 H                  1.31050600   -3.16101300   -0.15128600

2-PBE1PBE-singlet
 Fe                 0.09835100   -0.81324900    0.57279900
 P                  1.52713500    0.14832300   -0.80527100
 P                 -1.47225100    0.06273200   -0.73198300
 C                 -0.18573200   -2.12208300    2.21346400
 C                 -1.00570300   -0.96334600    2.36678700
 C                 -0.15142600    0.17968000    2.49006600
 C                  1.18985800   -0.27347800    2.35398700
 C                  1.17190800   -1.69640100    2.16020800
 C                 -0.66773100   -3.53332500    2.25895100
 H                 -0.65927600   -3.88505900    3.29697800
 H                 -0.03104600   -4.21436800    1.68882300
 H                 -1.69273300   -3.63020500    1.89304900
 C                 -2.47904000   -0.97091200    2.61056200
 H                 -3.00840800   -1.64454900    1.93153300
 H                 -2.90396400    0.02729200    2.49815800
 H                 -2.68223300   -1.30755300    3.63393900
 C                 -0.61776100    1.53326800    2.92728900
 H                 -1.37455600    1.95838200    2.26145600
 H                  0.21066200    2.24064100    3.00519400
 H                 -1.06658900    1.45916300    3.92418600
 C                  2.43272300    0.52166100    2.58688900
 H                  2.30892100    1.58033100    2.35603700
 H                  3.27038300    0.14104600    1.99892300
 H                  2.71546900    0.43999100    3.64288000
 C                  2.37360600   -2.57759800    2.05633500
 H                  2.73268300   -2.85769000    3.05336000
 H                  3.19315000   -2.08179600    1.53065500
 H                  2.14823800   -3.50049000    1.51628200
 C                  0.73833200    0.13568900   -2.47969100
 H                  1.32278400    0.75191700   -3.16852100
 H                  0.73604900   -0.88449400   -2.86969900
 C                 -0.67804500    0.68170400   -2.31125200
 H                 -1.31524500    0.42449000   -3.16135500
 H                 -0.64474400    1.77284800   -2.24989700
 C                  1.95108500    1.92387500   -0.67399300
 C                  1.29517800    2.72824400    0.25624400
 H                  0.57844500    2.27034200    0.92662100
 C                  1.54061700    4.09901400    0.30994800
 H                  1.02122000    4.71274600    1.04037300
 C                  2.44795800    4.67397700   -0.57401700
 H                  2.64511100    5.74105200   -0.53516800
 C                  3.10439300    3.87890200   -1.51418200
 H                  3.81076700    4.32643000   -2.20681100
 C                  2.85733300    2.51198000   -1.56859300
 H                  3.38082200    1.89996000   -2.29885000
 C                  3.14079200   -0.69001200   -0.98316900
 C                  4.31784800   -0.13730600   -0.46525300
 H                  4.30636600    0.85197500   -0.01821700
 C                  5.51516000   -0.84737900   -0.52746500
 H                  6.42040100   -0.40816400   -0.11928800
 C                  5.55218400   -2.10878300   -1.11334800
 H                  6.48648700   -2.65952700   -1.16291800
 C                  4.38597300   -2.66293600   -1.63857100
 H                  4.40892400   -3.64454900   -2.10205900
 C                  3.18796300   -1.96216900   -1.56645600
 H                  2.28500400   -2.41883700   -1.96257400
 C                 -2.76824600   -1.09165200   -1.32988000
 C                 -2.86960500   -2.39401900   -0.83774900
 H                 -2.15606300   -2.73635500   -0.09382700
 C                 -3.86791400   -3.25051200   -1.29797600
 H                 -3.93466700   -4.26132100   -0.90679200
 C                 -4.77419900   -2.80905900   -2.25616500
 H                 -5.55164100   -3.47509100   -2.61806100
 C                 -4.68625500   -1.50733400   -2.74948400
 H                 -5.39516800   -1.15788300   -3.49397600
 C                 -3.69470700   -0.65126200   -2.28582100
 H                 -3.65312100    0.36960400   -2.65762100
 C                 -2.49190600    1.48704600   -0.18130900
 C                 -3.76055700    1.26195000    0.37032400
 H                 -4.16924000    0.25679900    0.39880900
 C                 -4.51451400    2.31975200    0.86903500
 H                 -5.49652700    2.12588800    1.28994300
 C                 -4.01901300    3.62008800    0.81782800
 H                 -4.61020300    4.44519800    1.20305000
 C                 -2.76671400    3.85715400    0.25799600
 H                 -2.37613800    4.86883300    0.19955900
 C                 -2.00799400    2.80005500   -0.23635200
 H                 -1.03173200    3.01612200   -0.65692300
 C                  0.14667300   -2.20645400   -0.50339300
 H                 -0.04229300   -2.27150400   -1.58424500
 H                  0.37816700   -3.21109400   -0.12773700

2-PBE1PBE-open-shell-singlet
 Fe                 0.09835000   -0.81325000    0.57279800
 P                  1.52713500    0.14832300   -0.80527100
 P                 -1.47225000    0.06273200   -0.73198400
 C                 -0.18573300   -2.12208500    2.21346200
 C                 -1.00570500   -0.96334800    2.36678500
 C                 -0.15142800    0.17967800    2.49006500
 C                  1.18985600   -0.27348000    2.35398700
 C                  1.17190700   -1.69640300    2.16020800
 C                 -0.66773200   -3.53332700    2.25894800
 H                 -0.65927800   -3.88506200    3.29697500
 H                 -0.03104600   -4.21436900    1.68882000
 H                 -1.69273400   -3.63020700    1.89304400
 C                 -2.47904200   -0.97091500    2.61056000
 H                 -3.00841000   -1.64455100    1.93153000
 H                 -2.90396700    0.02728800    2.49815700
 H                 -2.68223600   -1.30755800    3.63393600
 C                 -0.61776400    1.53326500    2.92728800
 H                 -1.37456000    1.95837900    2.26145600
 H                  0.21065800    2.24064000    3.00519100
 H                 -1.06659000    1.45916100    3.92418600
 C                  2.43272100    0.52165900    2.58689100
 H                  2.30892000    1.58033000    2.35603800
 H                  3.27038100    0.14104400    1.99892600
 H                  2.71546600    0.43998900    3.64288100
 C                  2.37360400   -2.57760000    2.05633500
 H                  2.73267600   -2.85769700    3.05336100
 H                  3.19315200   -2.08179600    1.53066200
 H                  2.14823800   -3.50048900    1.51627700
 C                  0.73833300    0.13568900   -2.47969100
 H                  1.32278500    0.75191700   -3.16852100
 H                  0.73605000   -0.88449400   -2.86969900
 C                 -0.67804400    0.68170400   -2.31125300
 H                 -1.31524400    0.42449100   -3.16135600
 H                 -0.64474200    1.77284900   -2.24989800
 C                  1.95108600    1.92387400   -0.67399300
 C                  1.29518100    2.72824400    0.25624500
 H                  0.57844800    2.27034300    0.92662300
 C                  1.54062100    4.09901400    0.30994900
 H                  1.02122500    4.71274700    1.04037400
 C                  2.44796100    4.67397600   -0.57401800
 H                  2.64511600    5.74105000   -0.53516900
 C                  3.10439500    3.87890000   -1.51418400
 H                  3.81076800    4.32642700   -2.20681400
 C                  2.85733400    2.51197800   -1.56859400
 H                  3.38082100    1.89995800   -2.29885100
 C                  3.14079200   -0.69001300   -0.98316800
 C                  4.31784800   -0.13730700   -0.46525200
 H                  4.30636600    0.85197400   -0.01821400
 C                  5.51516000   -0.84737900   -0.52746300
 H                  6.42040000   -0.40816500   -0.11928700
 C                  5.55218400   -2.10878400   -1.11334700
 H                  6.48648700   -2.65952700   -1.16291700
 C                  4.38597300   -2.66293600   -1.63857000
 H                  4.40892400   -3.64454900   -2.10205800
 C                  3.18796300   -1.96216900   -1.56645500
 H                  2.28500400   -2.41883700   -1.96257200
 C                 -2.76824700   -1.09165000   -1.32988200
 C                 -2.86960600   -2.39401800   -0.83775300
 H                 -2.15606300   -2.73635600   -0.09383400
 C                 -3.86791800   -3.25050800   -1.29798100
 H                 -3.93467000   -4.26131800   -0.90680000
 C                 -4.77420400   -2.80905200   -2.25616700
 H                 -5.55164700   -3.47508200   -2.61806300
 C                 -4.68625900   -1.50732600   -2.74948200
 H                 -5.39517400   -1.15787200   -3.49397200
 C                 -3.69471000   -0.65125600   -2.28581900
 H                 -3.65312300    0.36961100   -2.65761700
 C                 -2.49190400    1.48704700   -0.18130800
 C                 -3.76055400    1.26195100    0.37032600
 H                 -4.16923800    0.25680100    0.39881200
 C                 -4.51450900    2.31975400    0.86904000
 H                 -5.49652200    2.12589000    1.28995000
 C                 -4.01900700    3.62008900    0.81783400
 H                 -4.61019600    4.44519900    1.20305900
 C                 -2.76670900    3.85715400    0.25800000
 H                 -2.37613200    4.86883300    0.19956400
 C                 -2.00799100    2.80005600   -0.23635000
 H                 -1.03172900    3.01612200   -0.65692200
 C                  0.14667400   -2.20645500   -0.50339500
 H                 -0.04229300   -2.27150400   -1.58424700
 H                  0.37816900   -3.21109400   -0.12773900

2-PBE1PBE-triplet
 Fe                 0.08301400   -0.75523500    0.67548200
 P                  1.55148900    0.07768300   -0.78038700
 P                 -1.48833900    0.08398500   -0.79531200
 C                 -0.18924700   -2.02411900    2.32825300
 C                 -1.08336200   -0.92136900    2.44166400
 C                 -0.29977600    0.27958000    2.56347100
 C                  1.06946700   -0.08281900    2.52327900
 C                  1.14647900   -1.50060400    2.33493900
 C                 -0.55460000   -3.47204200    2.32862100
 H                 -0.34320000   -3.91114200    3.30982700
 H                  0.01025400   -4.03175800    1.57887900
 H                 -1.61886900   -3.61864900    2.13025400
 C                 -2.56353900   -0.98630200    2.62933200
 H                 -3.02040700   -1.80914000    2.07531600
 H                 -3.04461900   -0.05807400    2.31582400
 H                 -2.79485900   -1.13529000    3.69059200
 C                 -0.86829100    1.62610900    2.87862500
 H                 -1.65274600    1.92406900    2.17690400
 H                 -0.09870800    2.40087300    2.88493800
 H                 -1.31617400    1.60823400    3.87880100
 C                  2.24475700    0.80095500    2.77682000
 H                  2.08500300    1.82730100    2.44314600
 H                  3.14149200    0.41821400    2.28584900
 H                  2.44991700    0.82704100    3.85359800
 C                  2.40427400   -2.30359700    2.31544400
 H                  2.82509700   -2.37019800    3.32519200
 H                  3.16315500   -1.85920300    1.66545100
 H                  2.21928100   -3.32189700    1.96826600
 C                  0.75107900    0.03673200   -2.44867100
 H                  1.37773200    0.56728800   -3.17178100
 H                  0.65764300   -1.00579200   -2.76063500
 C                 -0.61861000    0.69656500   -2.31735500
 H                 -1.24106200    0.51759000   -3.19805600
 H                 -0.50009400    1.77905200   -2.21339500
 C                  1.94442000    1.87411000   -0.68922400
 C                  1.18062000    2.69268700    0.14309200
 H                  0.42560100    2.23677000    0.77497900
 C                  1.37710500    4.07234400    0.16414500
 H                  0.77522000    4.69538800    0.81994800
 C                  2.34735100    4.64383200   -0.65312400
 H                  2.50915900    5.71744700   -0.63832300
 C                  3.11415100    3.83537400   -1.49258000
 H                  3.87075300    4.27994800   -2.13219800
 C                  2.91460500    2.45912300   -1.51466100
 H                  3.52276900    1.83721400   -2.16647000
 C                  3.19760900   -0.68530300   -0.96731900
 C                  4.28990700   -0.17365600   -0.25404400
 H                  4.17546500    0.72328100    0.34710600
 C                  5.53541700   -0.78952700   -0.33426200
 H                  6.37299700   -0.38312100    0.22454300
 C                  5.70778200   -1.91457000   -1.13641700
 H                  6.68055400   -2.39231300   -1.20223300
 C                  4.63182600   -2.41908500   -1.86268100
 H                  4.76371700   -3.28854900   -2.49950700
 C                  3.38228500   -1.81309400   -1.77639000
 H                  2.55050700   -2.22731400   -2.33711600
 C                 -2.64482600   -1.20222100   -1.38201700
 C                 -2.73934300   -2.43137900   -0.72354500
 H                 -2.07899700   -2.64176700    0.11121300
 C                 -3.65853800   -3.38787300   -1.14791000
 H                 -3.72161700   -4.34146000   -0.63235000
 C                 -4.48872000   -3.12174600   -2.23233000
 H                 -5.20368400   -3.86790800   -2.56552300
 C                 -4.40603200   -1.89479000   -2.88989200
 H                 -5.05837700   -1.68225400   -3.73133800
 C                 -3.49311200   -0.93665300   -2.46558000
 H                 -3.46000800    0.02710800   -2.96721500
 C                 -2.61522000    1.44597400   -0.32276200
 C                 -3.89609600    1.14654100    0.16192200
 H                 -4.24243700    0.11764900    0.18203800
 C                 -4.73898800    2.16279800    0.60098900
 H                 -5.72969800    1.91519300    0.96993900
 C                 -4.31997600    3.49011000    0.55616500
 H                 -4.98080400    4.28220000    0.89466300
 C                 -3.05444600    3.79775300    0.06400100
 H                 -2.72467300    4.83114000    0.01255700
 C                 -2.20482600    2.78461600   -0.37025300
 H                 -1.22056700    3.05337800   -0.73941200
 C                  0.55206400   -2.25782700   -0.42434400
 H                 -0.15708900   -2.69338400   -1.13099200
 H                  1.40484900   -2.89583400   -0.19276700

2-PBE1PBE-quintet
 Fe                 0.17130700   -0.89510100    0.69053700
 P                  1.64152900    0.21605200   -0.84240900
 P                 -1.62979100    0.12967300   -0.78614400
 C                 -0.17973300   -2.11426800    2.43854300
 C                 -1.01905900   -0.97168000    2.61221500
 C                 -0.18466800    0.17428700    2.69794600
 C                  1.19014100   -0.26092800    2.67300300
 C                  1.20018900   -1.65799100    2.50941600
 C                 -0.61866800   -3.54157900    2.45618600
 H                 -0.57555200   -3.93510600    3.47853900
 H                  0.01445500   -4.16995000    1.82620100
 H                 -1.64939200   -3.65008400    2.10994500
 C                 -2.50929700   -0.96379400    2.72020700
 H                 -2.96725100   -1.80577500    2.19484500
 H                 -2.93702500   -0.04326600    2.31437600
 H                 -2.81659600   -1.03280300    3.77063400
 C                 -0.66481800    1.55796200    2.99769000
 H                 -1.45990200    1.88008600    2.31821200
 H                  0.14667500    2.28748600    2.95231500
 H                 -1.07411700    1.59511100    4.01399800
 C                  2.39255500    0.60682300    2.85078500
 H                  2.29239800    1.56718600    2.33896700
 H                  3.29200600    0.11630200    2.47102200
 H                  2.55825800    0.81528700    3.91426300
 C                  2.41122700   -2.53193600    2.44744700
 H                  2.84093300   -2.66247400    3.44708900
 H                  3.18957300   -2.10793800    1.80511500
 H                  2.16851800   -3.52501900    2.06453700
 C                  0.67692500    0.15267400   -2.41718100
 H                  1.24170000    0.64943300   -3.21274400
 H                  0.54758100   -0.90012900   -2.68374500
 C                 -0.67805600    0.83612400   -2.21666100
 H                 -1.28225600    0.76698700   -3.12606200
 H                 -0.52723600    1.90093600   -2.01365900
 C                  2.03432600    1.99572800   -0.72211800
 C                  1.28424000    2.77286700    0.16497500
 H                  0.54914000    2.28683400    0.80023100
 C                  1.47573600    4.15066300    0.23827200
 H                  0.88819800    4.74400300    0.93318800
 C                  2.42877000    4.75876100   -0.57392900
 H                  2.58770800    5.83133900   -0.51644200
 C                  3.18433700    3.99031900   -1.45958500
 H                  3.92882100    4.46546400   -2.09133700
 C                  2.98863700    2.61522800   -1.53898000
 H                  3.58571100    2.02152000   -2.22629100
 C                  3.23310200   -0.60530000   -1.13931100
 C                  4.35933600   -0.18563800   -0.41749700
 H                  4.29820500    0.68646900    0.22789800
 C                  5.56420000   -0.86993000   -0.53953000
 H                  6.43255700   -0.53413300    0.01928200
 C                  5.65725000   -1.97706800   -1.38030100
 H                  6.59886900   -2.50888600   -1.47681700
 C                  4.54234800   -2.39698400   -2.10121700
 H                  4.61280900   -3.25538000   -2.76242700
 C                  3.33244500   -1.71966100   -1.98026600
 H                  2.46785800   -2.06775900   -2.53613000
 C                 -2.74750800   -1.11979100   -1.49905100
 C                 -2.89862100   -2.34677500   -0.84487500
 H                 -2.31313900   -2.55334200    0.04695800
 C                 -3.78457400   -3.30280500   -1.33507100
 H                 -3.89379800   -4.25343100   -0.82188800
 C                 -4.52463500   -3.03734200   -2.48344000
 H                 -5.21375700   -3.78234500   -2.86950000
 C                 -4.38706800   -1.81285000   -3.13654700
 H                 -4.97220300   -1.60205900   -4.02651900
 C                 -3.50761500   -0.85497500   -2.64539900
 H                 -3.43193800    0.10682700   -3.14582300
 C                 -2.75635400    1.47200300   -0.26813400
 C                 -4.06654800    1.16163900    0.12188300
 H                 -4.43447600    0.14391800    0.02897600
 C                 -4.90701000    2.15407200    0.61622900
 H                 -5.92140000    1.90013400    0.90877600
 C                 -4.45513200    3.46668500    0.72663500
 H                 -5.11424000    4.24019500    1.10852900
 C                 -3.15602700    3.78384400    0.33854600
 H                 -2.79870300    4.80670200    0.41280600
 C                 -2.30838200    2.79476600   -0.15167300
 H                 -1.29833600    3.06872200   -0.44033200
 C                  0.52234000   -2.40957300   -0.42261000
 H                 -0.28630800   -2.91700500   -0.95371700
 H                  1.34959600   -3.06877000   -0.14854300

2-TPSSh-singlet
 Fe                 0.10574100   -0.81753000    0.57222600
 P                  1.52959700    0.15840100   -0.80526000
 P                 -1.46827400    0.06019000   -0.72566500
 C                 -0.15192400   -2.13923700    2.20658200
 C                 -0.99808200   -0.99194800    2.36248500
 C                 -0.16111200    0.17143300    2.48943800
 C                  1.19346600   -0.25834800    2.35459000
 C                  1.20270000   -1.68649500    2.15592100
 C                 -0.61072000   -3.56639500    2.24313000
 H                 -0.62397300   -3.91278800    3.28308200
 H                  0.05678700   -4.23253900    1.69076000
 H                 -1.62260300   -3.67998900    1.84643100
 C                 -2.47902800   -1.02735600    2.60299800
 H                 -2.99054100   -1.70618700    1.91552700
 H                 -2.91712400   -0.03452700    2.49356900
 H                 -2.67797300   -1.37361900    3.62430600
 C                 -0.65691000    1.52260700    2.92702700
 H                 -1.43427800    1.91731000    2.26661900
 H                  0.15516200    2.25085800    2.98259200
 H                 -1.08761600    1.44179300    3.93172200
 C                  2.42734300    0.56548800    2.58337300
 H                  2.27093400    1.62349100    2.37031800
 H                  3.26191500    0.21283700    1.97378500
 H                  2.72657800    0.47191500    3.63402200
 C                  2.42639800   -2.54828500    2.03841800
 H                  2.77155900   -2.85986800    3.03130400
 H                  3.24340300   -2.01560200    1.54625400
 H                  2.22141600   -3.45065200    1.45686200
 C                  0.74003100    0.13795600   -2.49055100
 H                  1.32508200    0.75194800   -3.18091900
 H                  0.73233700   -0.88543300   -2.87224900
 C                 -0.68175700    0.69076600   -2.31797800
 H                 -1.32311700    0.43344500   -3.16481500
 H                 -0.64302100    1.78129300   -2.25021900
 C                  1.93762800    1.94273500   -0.67417600
 C                  1.25804700    2.73980400    0.25287800
 H                  0.54177200    2.26778200    0.91422100
 C                  1.48242800    4.11868500    0.30948200
 H                  0.94641900    4.72425100    1.03414300
 C                  2.39254200    4.70911800   -0.56958200
 H                  2.57294800    5.77876000   -0.52943800
 C                  3.07213100    3.92156000   -1.50725200
 H                  3.77720900    4.38017200   -2.19349400
 C                  2.84616100    2.54596100   -1.56477400
 H                  3.38314000    1.94124100   -2.29076000
 C                  3.15371000   -0.67128800   -0.98262200
 C                  4.33427600   -0.10694600   -0.47015800
 H                  4.31889300    0.88641900   -0.03293600
 C                  5.53802500   -0.81623800   -0.52780800
 H                  6.44230100   -0.36991400   -0.12598100
 C                  5.57820200   -2.08835400   -1.10230300
 H                  6.51386600   -2.63653500   -1.14712900
 C                  4.40887500   -2.65406700   -1.62199400
 H                  4.43442200   -3.64000300   -2.07544100
 C                  3.20453800   -1.95416200   -1.55495800
 H                  2.30131100   -2.41516500   -1.94521700
 C                 -2.76198700   -1.10590300   -1.32702700
 C                 -2.84833600   -2.41639900   -0.83923800
 H                 -2.12704700   -2.75186400   -0.09929100
 C                 -3.84311300   -3.28418700   -1.30038900
 H                 -3.89770400   -4.29718800   -0.91373200
 C                 -4.76207600   -2.84504600   -2.25507600
 H                 -5.53440600   -3.51679900   -2.61636900
 C                 -4.69000800   -1.53509000   -2.74354500
 H                 -5.40610500   -1.18940300   -3.48252800
 C                 -3.70160000   -0.66772100   -2.27899600
 H                 -3.67075500    0.35528200   -2.64502200
 C                 -2.50506400    1.48049900   -0.17674600
 C                 -3.77321800    1.24202200    0.38474100
 H                 -4.16976800    0.23247500    0.41679600
 C                 -4.53906100    2.29674000    0.88540900
 H                 -5.51653900    2.09338100    1.31168900
 C                 -4.05651000    3.60709900    0.82725800
 H                 -4.65457800    4.42651500    1.21311400
 C                 -2.80589600    3.85755600    0.25694400
 H                 -2.42762400    4.87322300    0.19198400
 C                 -2.03512600    2.80394100   -0.23961700
 H                 -1.06467400    3.02756700   -0.66866600
 C                  0.15832700   -2.22543400   -0.51405800
 H                 -0.02761300   -2.28496800   -1.59646900
 H                  0.39068700   -3.23241800   -0.14337600

2-TPSSh-open-shell-singlet
 Fe                 0.10574100   -0.81753000    0.57222600
 P                  1.52959700    0.15840100   -0.80526000
 P                 -1.46827400    0.06019000   -0.72566500
 C                 -0.15192400   -2.13923700    2.20658200
 C                 -0.99808200   -0.99194800    2.36248500
 C                 -0.16111200    0.17143300    2.48943800
 C                  1.19346600   -0.25834800    2.35459000
 C                  1.20270000   -1.68649500    2.15592100
 C                 -0.61072000   -3.56639500    2.24313000
 H                 -0.62397300   -3.91278800    3.28308200
 H                  0.05678700   -4.23253900    1.69076000
 H                 -1.62260300   -3.67998900    1.84643100
 C                 -2.47902800   -1.02735600    2.60299800
 H                 -2.99054100   -1.70618700    1.91552700
 H                 -2.91712400   -0.03452700    2.49356900
 H                 -2.67797300   -1.37361900    3.62430600
 C                 -0.65691000    1.52260700    2.92702700
 H                 -1.43427800    1.91731000    2.26661900
 H                  0.15516200    2.25085800    2.98259200
 H                 -1.08761600    1.44179300    3.93172200
 C                  2.42734300    0.56548800    2.58337300
 H                  2.27093400    1.62349100    2.37031800
 H                  3.26191500    0.21283700    1.97378500
 H                  2.72657800    0.47191500    3.63402200
 C                  2.42639800   -2.54828500    2.03841800
 H                  2.77155900   -2.85986800    3.03130400
 H                  3.24340300   -2.01560200    1.54625400
 H                  2.22141600   -3.45065200    1.45686200
 C                  0.74003100    0.13795600   -2.49055100
 H                  1.32508200    0.75194800   -3.18091900
 H                  0.73233700   -0.88543300   -2.87224900
 C                 -0.68175700    0.69076600   -2.31797800
 H                 -1.32311700    0.43344500   -3.16481500
 H                 -0.64302100    1.78129300   -2.25021900
 C                  1.93762800    1.94273500   -0.67417600
 C                  1.25804700    2.73980400    0.25287800
 H                  0.54177200    2.26778200    0.91422100
 C                  1.48242800    4.11868500    0.30948200
 H                  0.94641900    4.72425100    1.03414300
 C                  2.39254200    4.70911800   -0.56958200
 H                  2.57294800    5.77876000   -0.52943800
 C                  3.07213100    3.92156000   -1.50725200
 H                  3.77720900    4.38017200   -2.19349400
 C                  2.84616100    2.54596100   -1.56477400
 H                  3.38314000    1.94124100   -2.29076000
 C                  3.15371000   -0.67128800   -0.98262200
 C                  4.33427600   -0.10694600   -0.47015800
 H                  4.31889300    0.88641900   -0.03293600
 C                  5.53802500   -0.81623800   -0.52780800
 H                  6.44230100   -0.36991400   -0.12598100
 C                  5.57820200   -2.08835400   -1.10230300
 H                  6.51386600   -2.63653500   -1.14712900
 C                  4.40887500   -2.65406700   -1.62199400
 H                  4.43442200   -3.64000300   -2.07544100
 C                  3.20453800   -1.95416200   -1.55495800
 H                  2.30131100   -2.41516500   -1.94521700
 C                 -2.76198700   -1.10590300   -1.32702700
 C                 -2.84833600   -2.41639900   -0.83923800
 H                 -2.12704700   -2.75186400   -0.09929100
 C                 -3.84311300   -3.28418700   -1.30038900
 H                 -3.89770400   -4.29718800   -0.91373200
 C                 -4.76207600   -2.84504600   -2.25507600
 H                 -5.53440600   -3.51679900   -2.61636900
 C                 -4.69000800   -1.53509000   -2.74354500
 H                 -5.40610500   -1.18940300   -3.48252800
 C                 -3.70160000   -0.66772100   -2.27899600
 H                 -3.67075500    0.35528200   -2.64502200
 C                 -2.50506400    1.48049900   -0.17674600
 C                 -3.77321800    1.24202200    0.38474100
 H                 -4.16976800    0.23247500    0.41679600
 C                 -4.53906100    2.29674000    0.88540900
 H                 -5.51653900    2.09338100    1.31168900
 C                 -4.05651000    3.60709900    0.82725800
 H                 -4.65457800    4.42651500    1.21311400
 C                 -2.80589600    3.85755600    0.25694400
 H                 -2.42762400    4.87322300    0.19198400
 C                 -2.03512600    2.80394100   -0.23961700
 H                 -1.06467400    3.02756700   -0.66866600
 C                  0.15832700   -2.22543400   -0.51405800
 H                 -0.02761300   -2.28496800   -1.59646900
 H                  0.39068700   -3.23241800   -0.14337600

2-TPSSh-triplet
 Fe                 0.08488500   -0.76279400    0.67725700
 P                  1.55878700    0.08215100   -0.77171600
 P                 -1.47975400    0.08032300   -0.78990600
 C                 -0.16686400   -2.03019100    2.33039800
 C                 -1.08294600   -0.93545100    2.43809400
 C                 -0.31536000    0.28206200    2.55756800
 C                  1.06437300   -0.05965000    2.51344500
 C                  1.16539600   -1.48341700    2.33705100
 C                 -0.51276200   -3.49075100    2.33475300
 H                 -0.32645100   -3.91414900    3.32821700
 H                  0.08618400   -4.04610400    1.60878400
 H                 -1.56787900   -3.65206800    2.10134800
 C                 -2.56942500   -1.02414600    2.62629200
 H                 -3.01053400   -1.85017000    2.06434600
 H                 -3.06011600   -0.09946400    2.31735000
 H                 -2.79643200   -1.18402800    3.68715900
 C                 -0.90879600    1.62827000    2.86246700
 H                 -1.69932200    1.90035300    2.15715600
 H                 -0.15079000    2.41431000    2.85541200
 H                 -1.35337600    1.60981500    3.86438200
 C                  2.23234300    0.84934300    2.75643500
 H                  2.04287900    1.87386500    2.43302900
 H                  3.12563200    0.48651700    2.24432500
 H                  2.45349100    0.86829800    3.83040800
 C                  2.44502000   -2.26545700    2.31477700
 H                  2.88317600   -2.29713300    3.31903100
 H                  3.17879800   -1.81661000    1.63961500
 H                  2.27292100   -3.29443000    1.99327600
 C                  0.76149400    0.03373700   -2.45342000
 H                  1.39082200    0.56203100   -3.17578700
 H                  0.66366000   -1.01025700   -2.75924200
 C                 -0.61316600    0.70248100   -2.32271400
 H                 -1.23765000    0.52372100   -3.20193000
 H                 -0.48841100    1.78375700   -2.21364300
 C                  1.92640700    1.88996800   -0.67993300
 C                  1.11547700    2.69454300    0.12969400
 H                  0.35145200    2.21785400    0.73577100
 C                  1.27963800    4.08286000    0.15642200
 H                  0.64292300    4.69173100    0.79180900
 C                  2.26609900    4.67768700   -0.63325200
 H                  2.40383700    5.75425400   -0.61391100
 C                  3.07876600    3.88383700   -1.45163100
 H                  3.84377300    4.34559500   -2.06822700
 C                  2.91082200    2.49823700   -1.48022600
 H                  3.54972400    1.89009200   -2.11465400
 C                  3.21854400   -0.66337100   -0.96068200
 C                  4.31384000   -0.13417600   -0.25372300
 H                  4.19242900    0.76379900    0.34385400
 C                  5.57011100   -0.73847200   -0.33928500
 H                  6.40618400   -0.31966400    0.21205200
 C                  5.75059000   -1.87025000   -1.13888000
 H                  6.72791000   -2.33742300   -1.20797900
 C                  4.67198600   -2.39285100   -1.85830900
 H                  4.80964700   -3.26400800   -2.49113900
 C                  3.41204100   -1.79815600   -1.76786500
 H                  2.58099900   -2.22250600   -2.32162700
 C                 -2.62384600   -1.22448900   -1.38044500
 C                 -2.69970900   -2.45879700   -0.71831900
 H                 -2.03546600   -2.65455700    0.11700800
 C                 -3.60751500   -3.43310800   -1.14207900
 H                 -3.65593200   -4.38669100   -0.62550900
 C                 -4.44586100   -3.17902400   -2.22974500
 H                 -5.14976500   -3.93573200   -2.56157900
 C                 -4.38261200   -1.94679600   -2.89050800
 H                 -5.03910600   -1.74487900   -3.73099400
 C                 -3.48070700   -0.97075100   -2.46715100
 H                 -3.46131900   -0.00703800   -2.96882700
 C                 -2.63220400    1.43299300   -0.32905800
 C                 -3.91040100    1.11312100    0.16628300
 H                 -4.23552500    0.07803000    0.19819300
 C                 -4.77469000    2.12123300    0.59753000
 H                 -5.75877800    1.85857300    0.97288000
 C                 -4.38056400    3.46076900    0.53502800
 H                 -5.05519400    4.24343400    0.86710500
 C                 -3.11943100    3.78878100    0.03062000
 H                 -2.81103000    4.82760100   -0.03611700
 C                 -2.24831000    2.78423700   -0.39648900
 H                 -1.27257400    3.06655100   -0.77649400
 C                  0.59705500   -2.27389400   -0.41387400
 H                 -0.11779600   -2.73143200   -1.10331600
 H                  1.45548000   -2.90209900   -0.17152500

2-TPSSh-quintet
 Fe                 0.19458900   -0.91348900    0.68342000
 P                  1.65867300    0.21161700   -0.82505100
 P                 -1.60989300    0.11995700   -0.77673800
 C                 -0.13035700   -2.13335600    2.42617500
 C                 -1.04029100   -1.03284600    2.58530200
 C                 -0.27240000    0.16339600    2.67907700
 C                  1.12786000   -0.19200900    2.66360900
 C                  1.22012100   -1.59838000    2.51462500
 C                 -0.49272200   -3.59041100    2.43505200
 H                 -0.47097100   -3.97555900    3.46135400
 H                  0.20288000   -4.18057200    1.83483600
 H                 -1.49923100   -3.75473200    2.04237700
 C                 -2.53699500   -1.10678000    2.67293400
 H                 -2.93520900   -1.99420200    2.17546900
 H                 -3.00551500   -0.22654600    2.22469000
 H                 -2.85281300   -1.15002800    3.72256700
 C                 -0.84937700    1.52465100    2.94651200
 H                 -1.62197200    1.79259800    2.21925900
 H                 -0.07996600    2.29969000    2.93692000
 H                 -1.31489800    1.53890800    3.93896500
 C                  2.29186300    0.73562700    2.85725900
 H                  2.07225000    1.75070700    2.52128400
 H                  3.17197300    0.38257400    2.31305900
 H                  2.55988900    0.78438300    3.91951100
 C                  2.49241200   -2.39518300    2.45975000
 H                  2.92509200   -2.48973800    3.46256900
 H                  3.24018400   -1.91887500    1.81759000
 H                  2.31467600   -3.40315900    2.07971800
 C                  0.70706600    0.14088700   -2.42018000
 H                  1.27509600    0.64849100   -3.20638600
 H                  0.58971000   -0.91198100   -2.68999700
 C                 -0.66266400    0.81755100   -2.22903300
 H                 -1.26859800    0.72333100   -3.13501400
 H                 -0.51926300    1.88585600   -2.04037500
 C                  1.99249200    2.00817200   -0.68665200
 C                  1.18462600    2.74926300    0.18838400
 H                  0.45342500    2.22471200    0.79708000
 C                  1.31660900    4.13760200    0.27873200
 H                  0.68530200    4.69915800    0.96115300
 C                  2.26901700    4.79416900   -0.50497900
 H                  2.38249200    5.87138400   -0.43413100
 C                  3.08054700    4.06290200   -1.38046100
 H                  3.82012000    4.57400700   -1.98899800
 C                  2.94326900    2.67677700   -1.47788900
 H                  3.57901600    2.11522500   -2.15674200
 C                  3.27856100   -0.56383000   -1.12057200
 C                  4.40800700   -0.08947000   -0.42732000
 H                  4.33100000    0.79731900    0.19526800
 C                  5.63604800   -0.74102200   -0.55541800
 H                  6.50256300   -0.36402500   -0.02113800
 C                  5.74971600   -1.86972300   -1.37264600
 H                  6.70569100   -2.37381200   -1.47321000
 C                  4.63199700   -2.34451500   -2.06492500
 H                  4.71812400   -3.21631300   -2.70600700
 C                  3.39940900   -1.70056300   -1.93867300
 H                  2.53560800   -2.08805600   -2.46886000
 C                 -2.70640200   -1.16422400   -1.47585800
 C                 -2.80112400   -2.40649200   -0.82942500
 H                 -2.18789100   -2.59788000    0.04679400
 C                 -3.66640000   -3.39128500   -1.31320200
 H                 -3.73152400   -4.35024900   -0.80867700
 C                 -4.44306500   -3.13829500   -2.44635600
 H                 -5.11433900   -3.90236600   -2.82558100
 C                 -4.36249000   -1.89839800   -3.09105500
 H                 -4.97402500   -1.69901800   -3.96543200
 C                 -3.50295300   -0.91216300   -2.60723100
 H                 -3.46958800    0.05739700   -3.09652200
 C                 -2.76921800    1.45715200   -0.30064000
 C                 -4.07330000    1.12410300    0.11276800
 H                 -4.41298900    0.09418100    0.05733800
 C                 -4.94079500    2.11353200    0.57863600
 H                 -5.94569800    1.84243900    0.88703700
 C                 -4.52307700    3.44609100    0.63894900
 H                 -5.20055500    4.21418500    0.99802800
 C                 -3.23111900    3.78584900    0.22845900
 H                 -2.90168900    4.81985100    0.26337100
 C                 -2.35601400    2.80062400   -0.23391100
 H                 -1.35546400    3.09046800   -0.53791400
 C                  0.59579900   -2.41087300   -0.43955200
 H                 -0.17888000   -2.89761100   -1.03875500
 H                  1.39708000   -3.08619500   -0.12608500

2-M05-singlet
 Fe                 0.08714300   -0.80345400    0.60619300
 P                  1.51852300    0.14581200   -0.79474700
 P                 -1.47870300    0.06595200   -0.72075100
 C                 -0.20360700   -2.12542200    2.21490200
 C                 -1.01988600   -0.96096400    2.37178000
 C                 -0.15699000    0.17940800    2.50204400
 C                  1.18331600   -0.28317900    2.36967900
 C                  1.15850000   -1.70626900    2.16916300
 C                 -0.68731600   -3.53646700    2.26430900
 H                 -0.66560400   -3.88273900    3.30266700
 H                 -0.05959500   -4.21987900    1.69047100
 H                 -1.71538500   -3.63726500    1.91360600
 C                 -2.48942400   -0.96950200    2.64159800
 H                 -3.03408600   -1.64759400    1.98227800
 H                 -2.92412500    0.02368300    2.54003200
 H                 -2.66461300   -1.30339600    3.66974400
 C                 -0.61037400    1.53068100    2.95972800
 H                 -1.38500800    1.96029300    2.32194000
 H                  0.21635300    2.23917300    3.02138400
 H                 -1.03021200    1.44702500    3.96719700
 C                  2.42690000    0.50335500    2.63000900
 H                  2.32533600    1.55965800    2.38551600
 H                  3.28273500    0.10884500    2.08256700
 H                  2.66639300    0.43216700    3.69603900
 C                  2.35175600   -2.60207200    2.09245500
 H                  2.65668100   -2.90644600    3.09903100
 H                  3.20476100   -2.11259200    1.62111500
 H                  2.14155300   -3.51158900    1.52712800
 C                  0.72779800    0.14632700   -2.47042200
 H                  1.30998800    0.76826600   -3.15291200
 H                  0.73236400   -0.86778900   -2.86930300
 C                 -0.69010400    0.67774600   -2.30963700
 H                 -1.32098600    0.39708100   -3.15454700
 H                 -0.67349400    1.76757900   -2.26956400
 C                  1.98596300    1.92240100   -0.67252300
 C                  1.36129500    2.76455400    0.24924900
 H                  0.63185700    2.35116100    0.93203500
 C                  1.65225100    4.12793300    0.28500900
 H                  1.15506700    4.76535500    1.00981200
 C                  2.57408500    4.66489300   -0.60850600
 H                  2.80496600    5.72488700   -0.58339400
 C                  3.19985900    3.83615200   -1.54016500
 H                  3.91738700    4.24958400   -2.24180100
 C                  2.90801600    2.47637100   -1.57557300
 H                  3.41237500    1.84600200   -2.30190600
 C                  3.12793000   -0.71415400   -0.99467800
 C                  4.30914500   -0.20009600   -0.44273900
 H                  4.31063200    0.77065900    0.04104400
 C                  5.49916000   -0.92261300   -0.51744000
 H                  6.40399500   -0.50919100   -0.08359300
 C                  5.52888300   -2.16276400   -1.14888900
 H                  6.45610900   -2.72314200   -1.20745200
 C                  4.36169000   -2.67985800   -1.70862400
 H                  4.37684600   -3.64213100   -2.20987000
 C                  3.17097900   -1.96534600   -1.62568700
 H                  2.27383500   -2.39896600   -2.05622100
 C                 -2.78781300   -1.08017900   -1.33606800
 C                 -2.90564000   -2.38984700   -0.86256500
 H                 -2.20722100   -2.75552800   -0.11795100
 C                 -3.90596800   -3.23546600   -1.34107100
 H                 -3.98079700   -4.24958800   -0.96165000
 C                 -4.80321000   -2.77816100   -2.30081200
 H                 -5.58119200   -3.43463200   -2.67656900
 C                 -4.70157400   -1.47105000   -2.77714500
 H                 -5.40156300   -1.10630400   -3.52201300
 C                 -3.70679600   -0.62679200   -2.29580000
 H                 -3.65930900    0.39518700   -2.66054600
 C                 -2.49833400    1.50221700   -0.17683100
 C                 -3.76917300    1.29160600    0.37895100
 H                 -4.18699200    0.29166100    0.42155000
 C                 -4.51918300    2.35873600    0.86680600
 H                 -5.50170900    2.17307200    1.28888900
 C                 -4.01852300    3.65706800    0.80313900
 H                 -4.60599500    4.48804400    1.17919400
 C                 -2.76445500    3.88167500    0.24123100
 H                 -2.36831900    4.88991900    0.17184200
 C                 -2.01035700    2.81490100   -0.24213500
 H                 -1.03599300    3.02751700   -0.66621600
 C                  0.14107900   -2.19243500   -0.49950400
 H                 -0.07662800   -2.26206400   -1.57329400
 H                  0.41730300   -3.19297700   -0.14425000

2-M05-open-shell-singlet
 Fe                 0.08714300   -0.80345400    0.60619300
 P                  1.51852300    0.14581200   -0.79474700
 P                 -1.47870300    0.06595200   -0.72075100
 C                 -0.20360700   -2.12542200    2.21490200
 C                 -1.01988600   -0.96096400    2.37178000
 C                 -0.15699000    0.17940800    2.50204400
 C                  1.18331600   -0.28317900    2.36967900
 C                  1.15850000   -1.70626900    2.16916300
 C                 -0.68731600   -3.53646700    2.26430900
 H                 -0.66560400   -3.88273900    3.30266700
 H                 -0.05959500   -4.21987900    1.69047100
 H                 -1.71538500   -3.63726500    1.91360600
 C                 -2.48942400   -0.96950200    2.64159800
 H                 -3.03408600   -1.64759400    1.98227800
 H                 -2.92412500    0.02368300    2.54003200
 H                 -2.66461300   -1.30339600    3.66974400
 C                 -0.61037400    1.53068100    2.95972800
 H                 -1.38500800    1.96029300    2.32194000
 H                  0.21635300    2.23917300    3.02138400
 H                 -1.03021200    1.44702500    3.96719700
 C                  2.42690000    0.50335500    2.63000900
 H                  2.32533600    1.55965800    2.38551600
 H                  3.28273500    0.10884500    2.08256700
 H                  2.66639300    0.43216700    3.69603900
 C                  2.35175600   -2.60207200    2.09245500
 H                  2.65668100   -2.90644600    3.09903100
 H                  3.20476100   -2.11259200    1.62111500
 H                  2.14155300   -3.51158800    1.52712800
 C                  0.72779800    0.14632700   -2.47042200
 H                  1.30998800    0.76826600   -3.15291200
 H                  0.73236400   -0.86778900   -2.86930300
 C                 -0.69010400    0.67774600   -2.30963700
 H                 -1.32098600    0.39708100   -3.15454700
 H                 -0.67349400    1.76757900   -2.26956400
 C                  1.98596300    1.92240100   -0.67252300
 C                  1.36129500    2.76455400    0.24924900
 H                  0.63185700    2.35116100    0.93203500
 C                  1.65225100    4.12793300    0.28500900
 H                  1.15506700    4.76535500    1.00981200
 C                  2.57408500    4.66489300   -0.60850600
 H                  2.80496600    5.72488700   -0.58339400
 C                  3.19985900    3.83615200   -1.54016500
 H                  3.91738700    4.24958400   -2.24180100
 C                  2.90801600    2.47637100   -1.57557300
 H                  3.41237500    1.84600200   -2.30190600
 C                  3.12793000   -0.71415400   -0.99467800
 C                  4.30914500   -0.20009600   -0.44273900
 H                  4.31063200    0.77065900    0.04104400
 C                  5.49916000   -0.92261300   -0.51744000
 H                  6.40399500   -0.50919100   -0.08359300
 C                  5.52888300   -2.16276400   -1.14888900
 H                  6.45610900   -2.72314200   -1.20745200
 C                  4.36169000   -2.67985800   -1.70862400
 H                  4.37684600   -3.64213100   -2.20987000
 C                  3.17097900   -1.96534600   -1.62568700
 H                  2.27383500   -2.39896600   -2.05622100
 C                 -2.78781300   -1.08017900   -1.33606800
 C                 -2.90564000   -2.38984700   -0.86256500
 H                 -2.20722100   -2.75552800   -0.11795100
 C                 -3.90596800   -3.23546600   -1.34107100
 H                 -3.98079700   -4.24958800   -0.96165000
 C                 -4.80321000   -2.77816100   -2.30081200
 H                 -5.58119200   -3.43463200   -2.67656900
 C                 -4.70157400   -1.47105000   -2.77714500
 H                 -5.40156300   -1.10630400   -3.52201300
 C                 -3.70679600   -0.62679200   -2.29580000
 H                 -3.65930900    0.39518700   -2.66054600
 C                 -2.49833400    1.50221700   -0.17683100
 C                 -3.76917300    1.29160600    0.37895100
 H                 -4.18699200    0.29166100    0.42155100
 C                 -4.51918300    2.35873600    0.86680600
 H                 -5.50170900    2.17307200    1.28888900
 C                 -4.01852300    3.65706800    0.80313900
 H                 -4.60599500    4.48804400    1.17919400
 C                 -2.76445500    3.88167500    0.24123100
 H                 -2.36831900    4.88991900    0.17184200
 C                 -2.01035700    2.81490100   -0.24213500
 H                 -1.03599300    3.02751700   -0.66621600
 C                  0.14107900   -2.19243500   -0.49950400
 H                 -0.07662800   -2.26206400   -1.57329400
 H                  0.41730300   -3.19297700   -0.14425000

2-M05-triplet
 Fe                 0.06152100   -0.67237900    0.76701600
 P                  1.53327800   -0.01933900   -0.75927400
 P                 -1.50123200    0.06769700   -0.79895200
 C                 -0.23358600   -1.90036700    2.43839900
 C                 -1.14523400   -0.80647800    2.49349300
 C                 -0.37446800    0.41035000    2.59313400
 C                  1.00021300    0.06915100    2.59768500
 C                  1.09684300   -1.35625400    2.45893400
 C                 -0.57698200   -3.35336900    2.47591200
 H                 -0.36613700   -3.76040800    3.46959900
 H                  0.00345300   -3.92633900    1.75025400
 H                 -1.63557600   -3.52485400    2.27472700
 C                 -2.62765900   -0.89681500    2.65789100
 H                 -3.06103800   -1.72725800    2.09803600
 H                 -3.12668700    0.01945300    2.34358400
 H                 -2.86774100   -1.05475700    3.71448000
 C                 -0.95794400    1.76263100    2.85055900
 H                 -1.78052100    2.00354200    2.17484800
 H                 -0.20979100    2.55275100    2.77613000
 H                 -1.35672100    1.79244400    3.86980400
 C                  2.14614200    0.98485800    2.87662100
 H                  2.02671100    1.96949700    2.42469500
 H                  3.09175700    0.56657100    2.53174200
 H                  2.23239400    1.12620200    3.95915700
 C                  2.35916300   -2.14895300    2.53087000
 H                  2.71447800   -2.18026600    3.56588300
 H                  3.15550900   -1.72002900    1.92061000
 H                  2.20695600   -3.17865800    2.20695400
 C                  0.74167400   -0.03813800   -2.44027000
 H                  1.38470400    0.49211500   -3.14554000
 H                  0.63689200   -1.06849100   -2.77991400
 C                 -0.61594500    0.64367800   -2.32695900
 H                 -1.23506800    0.45970600   -3.20678300
 H                 -0.48134700    1.72284900   -2.24006900
 C                  1.96383100    1.80564700   -0.73481000
 C                  1.20309700    2.69540700    0.02529100
 H                  0.41781900    2.30697400    0.66216100
 C                  1.43926800    4.06948600   -0.02153500
 H                  0.83694700    4.74224400    0.58244500
 C                  2.44879700    4.57105900   -0.83830100
 H                  2.64097800    5.63832500   -0.87643100
 C                  3.21440300    3.69477600   -1.60701400
 H                  4.00227000    4.07922500   -2.24692700
 C                  2.97455100    2.32390800   -1.55858900
 H                  3.58615700    1.65758600   -2.15985400
 C                  3.20966000   -0.74290900   -0.93543100
 C                  4.26373900   -0.27005100   -0.14155600
 H                  4.10580400    0.56556600    0.53246300
 C                  5.52988800   -0.84407300   -0.23094400
 H                  6.33476600   -0.46942400    0.39311700
 C                  5.76382500   -1.88484300   -1.12663400
 H                  6.75193400   -2.32696700   -1.20193100
 C                  4.72682200   -2.35080800   -1.93237100
 H                  4.90476500   -3.15401000   -2.64006300
 C                  3.45607900   -1.79098700   -1.83222500
 H                  2.65858500   -2.18115400   -2.45600500
 C                 -2.59185900   -1.28566100   -1.38320500
 C                 -2.62606700   -2.52385600   -0.73109200
 H                 -1.97262300   -2.70657700    0.11337200
 C                 -3.48250700   -3.53116600   -1.17233600
 H                 -3.49648900   -4.48741000   -0.65939800
 C                 -4.31317800   -3.31117400   -2.26726500
 H                 -4.97904100   -4.09566000   -2.61163400
 C                 -4.29177300   -2.07863800   -2.92005700
 H                 -4.94278100   -1.89980600   -3.76945000
 C                 -3.44040200   -1.07053500   -2.48085200
 H                 -3.45704800   -0.10888000   -2.98504400
 C                 -2.67965200    1.41384900   -0.39849700
 C                 -3.97087700    1.09863400    0.05195300
 H                 -4.29743800    0.06488700    0.09306400
 C                 -4.85229700    2.10635900    0.43431700
 H                 -5.84852300    1.84448700    0.77564400
 C                 -4.46237400    3.44215100    0.36902000
 H                 -5.15135700    4.22655300    0.66400600
 C                 -3.18666300    3.76634600   -0.08662100
 H                 -2.87791000    4.80466800   -0.15221000
 C                 -2.29855900    2.76222200   -0.46451500
 H                 -1.30971500    3.04873400   -0.80463000
 C                  0.70111000   -2.11562400   -0.29570500
 H                  0.07395500   -2.53145400   -1.08479200
 H                  1.54003600   -2.74436300   -0.00890100

2-M05-quintet
 Fe                 0.16436600   -0.95031200    0.69170000
 P                  1.63561700    0.25699000   -0.84633300
 P                 -1.66801600    0.16915100   -0.77927000
 C                 -0.17753200   -2.23506500    2.36759400
 C                 -1.00834900   -1.09008100    2.59837900
 C                 -0.16293100    0.04332400    2.73270900
 C                  1.20908200   -0.40151000    2.67823800
 C                  1.20698300   -1.79169700    2.45253100
 C                 -0.63265500   -3.65776000    2.35734100
 H                 -0.65624700   -4.04331600    3.38209600
 H                  0.02957800   -4.29740200    1.77368900
 H                 -1.63961500   -3.75985000    1.94900300
 C                 -2.49673900   -1.08204400    2.73737200
 H                 -2.96672900   -1.92765400    2.23211800
 H                 -2.93911100   -0.16616000    2.34085200
 H                 -2.77440400   -1.14545800    3.79498700
 C                 -0.62625800    1.41406700    3.10758900
 H                 -1.47006900    1.75212500    2.50207400
 H                  0.17171300    2.15341300    3.02937200
 H                 -0.95899400    1.41310000    4.15105500
 C                  2.42115000    0.44130100    2.90651600
 H                  2.31682300    1.44800400    2.49935100
 H                  3.30988000   -0.00975100    2.46198000
 H                  2.61038500    0.54102200    3.98044300
 C                  2.41288100   -2.67055400    2.36050200
 H                  2.84070000   -2.82624300    3.35605100
 H                  3.19421000   -2.23393300    1.73314800
 H                  2.16931200   -3.65130100    1.95226300
 C                  0.64948400    0.24179100   -2.41009500
 H                  1.20300100    0.75765500   -3.19941000
 H                  0.51991800   -0.80220100   -2.70097100
 C                 -0.70541700    0.91297000   -2.18844400
 H                 -1.30395200    0.86093700   -3.10048000
 H                 -0.56252100    1.97268800   -1.96761400
 C                  2.10180000    2.02550700   -0.70816600
 C                  1.46019700    2.83298200    0.23830000
 H                  0.73617400    2.39249300    0.91525900
 C                  1.74042400    4.19637000    0.31846100
 H                  1.23618200    4.80922400    1.05922500
 C                  2.67116200    4.76482900   -0.54708700
 H                  2.89538200    5.82467400   -0.48523000
 C                  3.31900400    3.96933000   -1.49231900
 H                  4.04631500    4.40971800   -2.16683200
 C                  3.03701900    2.60902900   -1.57600700
 H                  3.55541400    2.00000200   -2.31053100
 C                  3.20367800   -0.60984300   -1.17838500
 C                  4.34303200   -0.25982600   -0.43653200
 H                  4.31583300    0.58917400    0.24008100
 C                  5.52401800   -0.98276500   -0.57661100
 H                  6.39933400   -0.69796200   -0.00137300
 C                  5.58411200   -2.06249400   -1.45627000
 H                  6.50602300   -2.62387200   -1.56628200
 C                  4.45955900   -2.41329900   -2.19910000
 H                  4.50236400   -3.24754300   -2.89176800
 C                  3.27284500   -1.69666000   -2.05990500
 H                  2.40454000   -1.99447100   -2.63727600
 C                 -2.84169500   -1.00072900   -1.55437800
 C                 -3.07125400   -2.24360400   -0.95087900
 H                 -2.52250300   -2.52033900   -0.05651400
 C                 -3.99855900   -3.13385800   -1.48812700
 H                 -4.16417500   -4.09447100   -1.01089500
 C                 -4.70784900   -2.78968200   -2.63532600
 H                 -5.42902400   -3.48238200   -3.05700700
 C                 -4.49573000   -1.55059200   -3.23909000
 H                 -5.05529200   -1.27482000   -4.12717500
 C                 -3.57347300   -0.65899600   -2.70081100
 H                 -3.44363500    0.31272500   -3.16817400
 C                 -2.74526600    1.52976700   -0.18748100
 C                 -4.06780500    1.25914800    0.19587100
 H                 -4.48704400    0.26904000    0.04681500
 C                 -4.85932100    2.25741600    0.75826000
 H                 -5.88214100    2.03184900    1.04262500
 C                 -4.34713900    3.53919200    0.94623800
 H                 -4.96707100    4.31629500    1.38073000
 C                 -3.03605200    3.81889500    0.56746300
 H                 -2.63004000    4.81661800    0.70223400
 C                 -2.23775300    2.82292800    0.01003200
 H                 -1.21822600    3.07099400   -0.26635200
 C                  0.42000000   -2.43768600   -0.46831600
 H                 -0.44740100   -3.02073400   -0.78897300
 H                  1.29965500   -3.06649500   -0.30315000

2-M06-singlet
 Fe                 0.09292000   -0.84438200    0.56759800
 P                  1.52327900    0.14901400   -0.81624000
 P                 -1.48523900    0.05945800   -0.73517600
 C                 -0.15972300   -2.17854500    2.19120800
 C                 -0.99952700   -1.03647200    2.35756800
 C                 -0.16440300    0.12126400    2.49413400
 C                  1.18273100   -0.30880300    2.35966300
 C                  1.18997400   -1.72865900    2.14271200
 C                 -0.62397800   -3.59344000    2.21011300
 H                 -0.67721900   -3.94839900    3.24725700
 H                  0.05323600   -4.27160300    1.68080400
 H                 -1.62621000   -3.70658400    1.78196100
 C                 -2.47054700   -1.07434700    2.59928800
 H                 -2.99350300   -1.74702900    1.90879600
 H                 -2.91691900   -0.07964600    2.50436700
 H                 -2.67460100   -1.43163100    3.61734500
 C                 -0.65914400    1.46423500    2.92646000
 H                 -1.41193100    1.88197900    2.24565200
 H                  0.15391900    2.19127200    3.02136100
 H                 -1.12729900    1.38696200    3.91603900
 C                  2.41463400    0.49845400    2.59297100
 H                  2.25947700    1.56971800    2.43836800
 H                  3.24175200    0.18165100    1.94818000
 H                  2.74852800    0.35726300    3.62907700
 C                  2.41011400   -2.58068100    2.03697100
 H                  2.78045800   -2.85350800    3.03363200
 H                  3.22419900   -2.06561200    1.51325700
 H                  2.21276900   -3.51263000    1.49619700
 C                  0.73102500    0.13699300   -2.48950600
 H                  1.31178700    0.76093100   -3.17791200
 H                  0.74393200   -0.88288900   -2.88686300
 C                 -0.69017600    0.66440700   -2.32550000
 H                 -1.32745400    0.38452900   -3.17108700
 H                 -0.67356200    1.75959200   -2.28643300
 C                  1.94120000    1.92893100   -0.67850400
 C                  1.33152100    2.72005900    0.29257700
 H                  0.64286400    2.25481900    0.99141000
 C                  1.57496700    4.08948200    0.35517000
 H                  1.08525000    4.69045000    1.11885700
 C                  2.43833200    4.67815500   -0.56125200
 H                  2.63494700    5.74635200   -0.51753600
 C                  3.05090200    3.89847100   -1.54132400
 H                  3.72455900    4.35741500   -2.26043400
 C                  2.80322600    2.53322800   -1.60400100
 H                  3.29487700    1.93524100   -2.37075600
 C                  3.13966200   -0.68203200   -1.00531400
 C                  4.31118000   -0.13025500   -0.47688400
 H                  4.29371100    0.86274100   -0.03067400
 C                  5.50786500   -0.83995600   -0.52794500
 H                  6.41131900   -0.40138900   -0.11181300
 C                  5.54875400   -2.10051600   -1.11314500
 H                  6.48397700   -2.65290600   -1.15266100
 C                  4.38890700   -2.65380700   -1.65059800
 H                  4.41670800   -3.63609300   -2.11519800
 C                  3.19183500   -1.95253300   -1.58948400
 H                  2.28871000   -2.40976400   -1.99350800
 C                 -2.81567800   -1.05559300   -1.33742600
 C                 -2.93260100   -2.37371300   -0.89543000
 H                 -2.21203400   -2.76373500   -0.17689100
 C                 -3.95340000   -3.19392500   -1.36987700
 H                 -4.03060400   -4.21945500   -1.01765100
 C                 -4.86871200   -2.69883000   -2.29030400
 H                 -5.66559200   -3.33727400   -2.66307400
 C                 -4.76698800   -1.38156800   -2.73321000
 H                 -5.48426300   -0.98999000   -3.45006800
 C                 -3.75149500   -0.56350700   -2.25689800
 H                 -3.69721000    0.47186400   -2.59310300
 C                 -2.45800900    1.50793400   -0.16138600
 C                 -3.70084200    1.31028800    0.45383200
 H                 -4.13488400    0.31310100    0.49896500
 C                 -4.39868100    2.38057600    1.00172400
 H                 -5.36342100    2.20846500    1.47244200
 C                 -3.87188600    3.66714700    0.93726200
 H                 -4.41957300    4.50325000    1.36418700
 C                 -2.64658800    3.87872000    0.31379500
 H                 -2.23138000    4.88146400    0.24384000
 C                 -1.94529500    2.80781300   -0.23016400
 H                 -0.98183300    3.00212000   -0.69662300
 C                  0.11977700   -2.23124900   -0.53967700
 H                 -0.07824800   -2.27964000   -1.62272800
 H                  0.34065100   -3.25090300   -0.18901100

2-M06-open-shell-singlet
 Fe                 0.09292000   -0.84438200    0.56759800
 P                  1.52327900    0.14901400   -0.81624000
 P                 -1.48523900    0.05945800   -0.73517600
 C                 -0.15972300   -2.17854500    2.19120800
 C                 -0.99952700   -1.03647200    2.35756800
 C                 -0.16440300    0.12126400    2.49413400
 C                  1.18273100   -0.30880300    2.35966300
 C                  1.18997400   -1.72866000    2.14271200
 C                 -0.62397800   -3.59344000    2.21011300
 H                 -0.67721900   -3.94839900    3.24725700
 H                  0.05323600   -4.27160300    1.68080400
 H                 -1.62621000   -3.70658400    1.78196100
 C                 -2.47054700   -1.07434700    2.59928800
 H                 -2.99350300   -1.74702900    1.90879600
 H                 -2.91691900   -0.07964600    2.50436700
 H                 -2.67460100   -1.43163100    3.61734500
 C                 -0.65914400    1.46423500    2.92646000
 H                 -1.41193100    1.88197900    2.24565200
 H                  0.15391900    2.19127200    3.02136100
 H                 -1.12729900    1.38696200    3.91603900
 C                  2.41463400    0.49845400    2.59297100
 H                  2.25947700    1.56971800    2.43836800
 H                  3.24175200    0.18165100    1.94818000
 H                  2.74852800    0.35726300    3.62907700
 C                  2.41011400   -2.58068100    2.03697100
 H                  2.78045800   -2.85350800    3.03363200
 H                  3.22419900   -2.06561200    1.51325700
 H                  2.21276900   -3.51263000    1.49619700
 C                  0.73102500    0.13699300   -2.48950600
 H                  1.31178700    0.76093100   -3.17791200
 H                  0.74393200   -0.88288900   -2.88686300
 C                 -0.69017600    0.66440700   -2.32550000
 H                 -1.32745400    0.38452900   -3.17108700
 H                 -0.67356200    1.75959200   -2.28643300
 C                  1.94120000    1.92893100   -0.67850400
 C                  1.33152100    2.72005900    0.29257700
 H                  0.64286400    2.25481900    0.99141000
 C                  1.57496700    4.08948100    0.35517000
 H                  1.08525000    4.69045000    1.11885700
 C                  2.43833200    4.67815500   -0.56125200
 H                  2.63494700    5.74635200   -0.51753600
 C                  3.05090200    3.89847100   -1.54132400
 H                  3.72455900    4.35741500   -2.26043400
 C                  2.80322600    2.53322800   -1.60400100
 H                  3.29487700    1.93524100   -2.37075600
 C                  3.13966200   -0.68203200   -1.00531400
 C                  4.31118000   -0.13025500   -0.47688400
 H                  4.29371100    0.86274100   -0.03067400
 C                  5.50786500   -0.83995600   -0.52794500
 H                  6.41131900   -0.40138900   -0.11181300
 C                  5.54875400   -2.10051600   -1.11314500
 H                  6.48397700   -2.65290600   -1.15266100
 C                  4.38890700   -2.65380700   -1.65059800
 H                  4.41670800   -3.63609300   -2.11519800
 C                  3.19183500   -1.95253300   -1.58948400
 H                  2.28871000   -2.40976400   -1.99350800
 C                 -2.81567800   -1.05559300   -1.33742600
 C                 -2.93260100   -2.37371300   -0.89543000
 H                 -2.21203400   -2.76373500   -0.17689100
 C                 -3.95340000   -3.19392500   -1.36987700
 H                 -4.03060400   -4.21945500   -1.01765100
 C                 -4.86871200   -2.69883000   -2.29030400
 H                 -5.66559200   -3.33727400   -2.66307400
 C                 -4.76698800   -1.38156800   -2.73321000
 H                 -5.48426300   -0.98999000   -3.45006800
 C                 -3.75149500   -0.56350700   -2.25689800
 H                 -3.69721000    0.47186400   -2.59310300
 C                 -2.45800900    1.50793400   -0.16138600
 C                 -3.70084200    1.31028800    0.45383200
 H                 -4.13488400    0.31310100    0.49896500
 C                 -4.39868100    2.38057600    1.00172400
 H                 -5.36342100    2.20846500    1.47244200
 C                 -3.87188600    3.66714700    0.93726200
 H                 -4.41957300    4.50325000    1.36418700
 C                 -2.64658800    3.87872000    0.31379500
 H                 -2.23138000    4.88146400    0.24384000
 C                 -1.94529500    2.80781300   -0.23016400
 H                 -0.98183300    3.00212000   -0.69662300
 C                  0.11977700   -2.23124900   -0.53967700
 H                 -0.07824800   -2.27964000   -1.62272800
 H                  0.34065100   -3.25090300   -0.18901100

2-M06-triplet
 Fe                 0.08330600   -0.79102600    0.65193900
 P                  1.53902200    0.09701300   -0.80656500
 P                 -1.50972300    0.09602100   -0.79734600
 C                 -0.20034000   -2.11202600    2.26121300
 C                 -1.06963600   -0.99415500    2.41520500
 C                 -0.25826000    0.18546400    2.57363300
 C                  1.10059500   -0.20471500    2.51387300
 C                  1.14687400   -1.61608300    2.27806800
[truncated: 3,869,748 more chars]
